# Supplementary material for: Host Cytoskeleton Gene Expression Is Correlated with the Formation of Ascovirus Reproductive Viral Vesicles
Source: Viruses. 2022 Jun 30;14(7):1444. doi: 10.3390/v14071444 (PMC9319082; doi:10.3390/v14071444)
Supplement: Supplementary file 1 [file viruses-14-01444-s001.zip]

Archive with 10 entries (7 files):
- Supplementary Table and figure/
- Supplementary Table and figure/.DS_Store
- __MACOSX/
- __MACOSX/Supplementary Table and figure/
- __MACOSX/Supplementary Table and figure/._.DS_Store
- Supplementary Table and figure/Supplementary Figure S1.pdf
- __MACOSX/Supplementary Table and figure/._Supplementary Figure S1.pdf
- Supplementary Table and figure/Supplementary Table S1-S10.xlsx
- __MACOSX/Supplementary Table and figure/._Supplementary Table S1-S10.xlsx
- __MACOSX/._Supplementary Table and figure
