# Supplementary material for: Host Cytoskeleton Gene Expression Is Correlated with the Formation of Ascovirus Reproductive Viral Vesicles
Source: Viruses. 2022 Jun 30;14(7):1444. doi: 10.3390/v14071444 (PMC9319082; doi:10.3390/v14071444)
Supplement: Supplementary file 1 [file viruses-14-01444-s001.zip › Supplementary Table and figure/Supplementary Table S1-S10.xlsx]

## Sheet: T.ni cytoskeleton somatic early
Table S1: Trichoplusia ni cytoskeleton genes mean expression level (Log2 RPKM) in somatic tissues (i.e. fat body, epidermis and tracheal matrix) at early time points post-infection with Trichoplusia ni ascovirus (TnAV).
Gene ID	Putative function	Control 6 h and 12 h	6 hpi	12 hpi	Control 24 h	24 hpi	Control 48 h	48 hpi
Tni00G00940	Myosin-J heavy chain	0	0.246464	0	0.132073	0	1.25367	0.662458
Tni00G01050	Laminin subunit gamma-1	4.77715	4.68751	4.73892	4.98426	5.51829	6.36974	4.88835
Tni00G01080	Laminin subunit alpha	4.78896	4.80093	4.35096	4.80323	5.16672	6.27463	4.417
Tni01G00050	Alpha-tubulin N-acetyltransferase	0	0	0	0	0	0	0
Tni01G00380	Actin	0	0	0	0	0	0	0
Tni01G00390	Actin I	0	0	0	0	0	0	0
Tni01G00970	Tubulin alpha-1 chain	6.68273	4.19327	3.75459	6.13136	0.81447	0.0452129	6.43617
Tni01G01230	Dynein heavy chain 5, axonemal	0	0	0	0	0	0	0
Tni01G01270	Myb-related transcription factor, partner of profilin	0	0	0	0	0	0	0
Tni01G01450	Paramyosin	10.1674	10.236	10.2118	10.0023	10.1933	10.2022	9.89591
Tni01G03960	Dynein heavy chain	0	0	0	0	0	0	0
Tni01G03980	Dynein heavy chain 6, axonemal	0.794188	0.676292	0.760293	0.567348	0	0	1.58813
Tni01G03990	Dynein heavy chain 6	0	0	0	0	0	0	0
Tni02G00220	Actin-related protein 6	2.90651	3.1679	3.06355	3.28705	3.20595	2.41019	3.20628
Tni02G02180	Myosin-Va	0	0	0	0	0	0	0
Tni02G02480	Actin	1.53519	2.8663	1.40555	1.39866	3.10462	2.76971	1.59955
Tni03G00990	F-actin capping protein beta subunit	5.04893	5.2873	5.36618	5.37996	5.56057	5.86576	5.77171
Tni03G01400	Kinesin-like protein	0	0	0	0	0	0	0
Tni03G02550	Actin-related protein	2.33825	2.39958	2.70949	2.45973	2.38613	1.90998	2.52818
Tni03G03650	Actin related protein 2/3 complex subunit 2	5.29741	5.46016	5.33595	5.32885	5.21953	4.98887	5.53244
Tni03G03960	SWI/SNF-related matrix-associated actin-dependent regulator of chromatin subfamily A-like protein 1	1.48986	2.88235	2.85398	2.82459	2.647	0.876935	3.63493
Tni04G00020	Dynein intermediate chain 2, axonemal	2.75479	1.38788	1.48858	2.63155	0	0	3.3324
Tni04G00030	Dynein intermediate chain 2, axonemal	2.19683	1.09731	1.16486	2.08806	0	0	2.90481
Tni04G00350	Laminin subunit alpha-1	0	0	0	0	0	0	0
Tni04G00360	Laminin subunit alpha-1	0	0	0	0	0	0	0
Tni04G00370	Laminin subunit alpha-1	0	0	0	0	0	0	0
Tni04G00960	Cytoplasmic dynein 1 light intermediate chain 2	3.9054	3.67968	3.53215	3.86078	4.05989	3.84868	3.83534
Tni04G01430	Myosin	0	0	0	0	0	0	0
Tni04G01530	Tubulin monoglycylase TTLL3	3.9859	1.96304	1.94079	3.5157	0	0	4.03349
Tni04G01610	Myosin-IB	0	0	0	0	0	0	0
Tni04G01780	Tubulin polyglutamylase complex subunit 2	3.06899	1.62338	1.69757	2.76794	0.403299	0	3.39572
Tni04G02820	Kinesin-associated protein	0	0	1.70823	0	0	0	1.78908
Tni04G02990	Actin-related protein 2/3 complex subunit 5	4.39056	4.70792	4.85897	4.73324	4.86838	5.01019	5.36303
Tni04G04130	Profilin	8.22317	8.51002	8.67011	8.75514	8.9632	8.95833	8.78874
Tni04G05350	Dynein heavy chain 7, axonemal	0	0	0	0	0	0	0
Tni04G05410	Myosin-IB	1.88819	3.50115	3.42916	3.58909	3.82466	4.87096	4.07495
Tni05G00790	Tubulin gamma chain	3.64188	3.51036	3.93348	3.95754	3.92796	4.1626	4.87728
Tni05G03020	Myosin-IB	1.10087	1.0948	0	1.71004	0.919752	0	0.980039
Tni05G04700	Dynein heavy chain 8, axonemal	0	0	0	0	0	0	0
Tni05G04710	Dynein heavy chain	0	0	0	0	0	0	0
Tni05G05650	Dynein heavy chain protein	0	0	0	0	0	0	0
Tni05G05660	Kinesin-like protein	1.48511	2.2426	1.13514	1.00932	0	1.30721	3.00684
Tni05G05840	Kinesin-like protein	0	0.800085	0.820405	0	0.971524	1.202	1.81887
Tni05G06390	Kinesin-like protein	3.25549	2.86575	1.15957	3.10185	3.27279	3.37971	3.58684
Tni06G02800	Myosin light chain	11.4691	11.6984	11.8341	11.5662	11.7812	11.9637	11.5198
Tni06G02960	Axonemal dynein light chain	0	0	0.913858	0.697854	0	0	0.961133
Tni06G03460	Myosin Ib, putative	1.28119	0	0	0	0	0	0
Tni06G03730	Myosin regulatory light chain 10	1.63228	3.63914	3.1573	3.53573	3.38573	3.6876	2.07814
Tni06G04970	Nuclear lamin L1 alpha	6.18156	6.38274	6.43273	6.41395	6.31744	6.54228	5.54423
Tni07G00040	Actin-related protein 10	4.35839	4.48133	4.61979	4.6527	4.95438	4.79097	5.23059
Tni07G00440	Src substrate cortactin	4.34574	3.75352	3.06582	2.78677	1.78201	2.49476	3.41866
Tni07G01020	Tubulin polyglutamylase TTLL4	4.79801	4.43836	3.68759	3.97874	3.6894	3.74981	4.01606
Tni07G01520	Dynein, light chain, Tctex-type 1	4.17032	2.46216	2.47489	3.89879	0	0	5.14633
Tni07G02470	Dynein light chain Tctex-type 1	4.8816	4.92514	5.113	5.10565	5.12934	5.23952	5.6013
Tni07G03800	Kinesin-like protein	1.49316	2.91307	2.89045	1.47677	2.87247	3.3486	3.56434
Tni07G04100	Alpha actinin, isoform G	0	0	0	0	0	0	0
Tni08G00140	Myosin-IA	0	1.77713	1.65188	0	2.26146	2.40364	2.5103
Tni08G00260	Myosin-9, putative	11.4933	11.4378	11.1574	10.7174	11.1403	11.2502	10.8418
Tni08G00920	Dynactin subunit 5	3.73781	3.73905	4.21873	3.90619	4.16274	3.81712	4.31986
Tni08G01740	Dynein heavy chain	0	0	0	0	0	0	0
Tni08G04070	Dynactin subunit 2	4.74462	4.82149	4.86199	4.73697	5.05448	0	4.90293
Tni08G04110	SWI/SNF-related matrix-associated actin-dependent regulator of chromatin subfamily A containing DEAD/H box 1	2.89964	2.69111	2.15563	2.37691	2.08387	2.03973	2.75053
Tni08G04200	Myosin-IB	0	0	0	0	0	0	0
Tni08G04220	Kinesin-like protein	0	0	0	0	0	0	0
Tni08G04820	Actin	8.41355	8.77435	8.80814	8.25417	8.61273	8.85489	8.25986
Tni09G00500	Dynactin subunit 6	2.98145	3.22907	3.33515	3.2442	3.65758	3.31665	3.63893
Tni09G00800	Myosin vi	0	0	0	0	1.77585	0	2.07657
Tni09G01630	Tubulin-specific chaperone D, putative	4.96532	4.32548	4.33246	4.79409	3.81027	1.77384	5.1392
Tni09G04250	Dynactin subunit 4	2.77276	2.6936	2.80548	2.60434	2.95831	2.84336	2.99564
Tni09G04270	Tubulin alpha-1 chain	4.71705	4.63392	4.83429	4.65551	4.92174	4.09219	4.28781
Tni09G04380	Cytoplasmic dynein 1 intermediate chain	4.72397	4.72814	4.77933	4.72266	4.83528	4.96729	4.82492
Tni10G00240	Myb-related transcription factor, partner of profilin	0	0	0	0	0	0	0
Tni10G00690	Myosin heavy chain	0	0	0	0	0	0	0
Tni10G00790	Myosin phosphatase Rho-interacting protein-like protein	0	0	0	0	0	3.56298	1.48384
Tni10G01200	Dynein intermediate chain 2	2.10738	0.938574	1.26501	2.07666	0.145755	0.389313	2.71361
Tni10G02730	Kinesin-like protein	0	0	0	0	0	4.70003	4.44797
Tni10G02830	Alpha actinin, isoform F	1.19484	2.39125	1.07859	2.21928	2.69305	2.87325	2.77019
Tni10G03290	Myosin heavy chain kinase D	3.65775	3.21123	3.67219	4.00228	4.62456	5.63652	4.11725
Tni10G03640	Kinesin-like protein	5.44554	5.40689	5.31643	5.28758	5.38035	5.30405	5.56606
Tni10G03740	Phosphatase and actin regulator 1	1.19027	2.38565	2.16242	2.60912	1.50381	3.70478	2.83686
Tni10G03760	Phosphatase and actin regulator 1	1.87368	3.62737	3.43813	3.40542	1.81763	4.51441	3.96182
Tni10G03960	Trafficking kinesin-binding protein 1	0	1.92029	1.74676	1.78804	3.4959	4.08429	3.83977
Tni10G05580	Dynein light chain 4, axonemal	1.90049	0.970829	0.632477	1.30019	0	1.40504	1.87282
Tni10G05820	Dynein assembly factor 3, axonemal	1.07521	0.714035	0.818493	1.20092	0	0.0443543	1.2415
Tni11G03260	Dynein intermediate chain 2, axonemal	0	0	0	0	0	0	0
Tni11G03970	Myosin-M heavy chain	2.91713	1.31322	1.06716	0	0.931271	4.738	3.02425
Tni11G03980	Contactin-associated protein-like 4 isoform 1	0	0	0	0.569759	0	0	0
Tni11G04250	Myosin-I heavy chain	0	0	0	0	0	0	0
Tni11G04260	Myosin X, putative	0	0	0	0	0	0	0
Tni11G04540	Actin-related protein 2/3 complex, subunit 1	2.24573	4.99375	2.59441	2.64689	5.3327	2.47458	5.83316
Tni12G00530	Dynein heavy chain	0	0	0	0	0	0	0
Tni12G00550	Dynein heavy chain, putative	0	0	0	0	0	0	0
Tni12G01090	Myosin-9	3.04151	3.22909	3.34234	3.2923	3.17127	4.12624	4.09471
Tni12G02160	Kinesin-like protein	2.21272	2.22511	2.31156	2.36347	2.38136	2.59563	2.65597
Tni12G03140	Cytoplasmic dynein 2 light intermediate chain 1	2.19469	1.22443	1.16531	2.09071	0	0	2.53376
Tni12G04600	Kinesin-like protein	0	0	0	0	0	0	0
Tni12G05170	Myosin light chain 1 protein	6.05379	6.38104	6.7127	6.67847	6.81958	6.91399	7.53236
Tni13G00910	Kinesin-like protein	1.33419	0	0	2.26544	1.1237	2.30755	1.4453
Tni13G01740	Cytoplasmic dynein 2 heavy chain 1	0	0	0	0	0	0	0
Tni13G01750	Laminin subunit beta-1	5.01988	5.01494	5.10762	5.55172	5.51664	6.90279	5.01784
Tni13G01760	Dynein heavy chain	0	0	0.502836	0	0	0	0
Tni13G01770	Dynein heavy chain, putative	0	0	0	0	0	0	0
Tni13G02090	SWI/SNF-related matrix-associated actin-dependent regulator of chromatin subfamily A member 5	5.2325	5.34544	5.14612	5.26982	5.30963	4.2969	5.51415
Tni13G02530	Gamma-tubulin complex component 2	1.43292	2.62963	0	1.45158	1.39391	1.31407	3.16498
Tni14G00220	Dynein heavy chain 1, axonemal	0.745409	0.757585	0.805206	1.32475	0	0	2.31079
Tni14G00230	Dynein heavy chain	0	0	0	0	0	0	0
Tni14G01820	SWI/SNF-related matrix-associated actin-dependent regulator chromatin subfamily E member 1	0	0	0	0	0	0	0
Tni14G02110	Kinesin-like protein	2.10416	1.1247	0.994161	1.87699	0.846221	1.08609	0.921586
Tni15G02110	Dynein light chain 1, axonemal	3.24652	1.52937	1.80561	2.94444	0	0	3.59537
Tni15G04160	Filamin-C isoform 3	1.63831	1.86831	0	0	1.65611	0	3.70638
Tni15G04290	Afadin-and alpha-actinin-binding protein	1.62188	1.75274	1.86101	1.32235	2.04297	0.515876	2.17274
Tni15G04310	Gamma-tubulin complex component	4.42848	4.15653	4.30938	4.51762	3.85785	3.81582	4.94636
Tni15G04320	Gamma-tubulin complex component 3	4.23242	3.53666	3.77073	4.04614	3.33572	3.28362	4.49408
Tni15G06480	Tubulin beta chain	8.16101	5.39302	5.20287	7.67758	1.42568	0	8.28863
Tni15G06490	Tubulin beta 2C chain	0	0	0	0	0	0	0
Tni16G00180	Cytoplasmic dynein light chain 2	8.0244	7.71903	7.86339	8.00376	7.57185	7.16594	8.13947
Tni16G01210	Actin related protein 2/3 complex subunit 4	4.97591	4.98934	4.97893	5.11439	5.27295	4.82498	5.43472
Tni16G01380	Myosin-11	4.13433	3.68009	1.90586	4.00165	1.80924	5.83115	4.41249
Tni16G01390	Myosin-IB	0	0	0	0	0	0	0
Tni16G02560	Myosin regulatory light chain	5.4418	5.53821	5.77152	5.70736	6.21908	7.00271	6.95865
Tni16G03640	Actin-related protein 2/3 complex subunit 3	4.03447	4.11571	4.39651	4.66041	4.50219	4.23746	4.69835
Tni16G03920	Kinesin-related protein 3	0	0	0	0	0	0	0
Tni16G04110	SWI/SNF-related matrix-associated actin-dependent regulator of chromatin subfamily B member	3.43532	3.31473	3.37868	3.34136	3.57489	3.20768	3.70523
Tni17G00440	Dynein heavy chain 3, axonemal	0	0	0	0	0	0	0
Tni17G00490	Myosin-9, putative	5.24943	5.22668	5.24829	5.2111	5.5198	5.07811	5.75218
Tni17G01170	Kinesin-like protein	0	0	0	0	0	0	0
Tni17G01770	Actin-5C	4.76693	9.63521	9.98255	10.147	10.4184	11.8282	10.7555
Tni17G01780	Actin-5C	9.52928	9.54794	9.87523	9.9655	10.3411	11.6093	10.6414
Tni17G03100	Dynein intermediate chain 2, axonemal	0.182068	0.0991522	0	0	0	0.0375424	0.0237099
Tni17G03220	Axonemal dynein intermediate chain, putative	3.68765	1.82785	1.74388	3.10521	0.125689	0	3.00487
Tni17G03240	Tubulin-tyrosine ligase	1.42407	0.792945	1.02039	1.14603	0	0	1.74383
Tni17G03250	Tubulin-tyrosine ligase	2.8244	1.47833	1.66441	2.74238	0.198991	0	3.30988
Tni17G03260	Tubulin-tyrosine ligase	0	0	0	0	0	0	0
Tni17G04780	Myosin 10A, isoform D	0	0.682717	0	0	1.45467	4.19427	2.09769
Tni17G04800	Myosin-XV	0	0	0	0	1.28348	3.67477	1.0946
Tni17G04810	Myosin-XV	0.902713	0.451221	1.17322	1.18095	1.86848	3.88631	2.48573
Tni17G04820	Unconventional myosin-XV	0	0	0	0	1.42468	3.78285	1.2825
Tni17G04830	Myosin xv	0	0.952544	0	0	0	5.35422	3.47128
Tni18G00570	Kinesin light chain	1.84973	3.58156	3.82384	3.71567	2.23516	4.67992	4.66072
Tni18G01080	Tubulin polyglutamylase TTLL6	0	0	0	0	0	0	0
Tni18G02080	Gamma-tubulin complex component 6	0	1.3939	0	1.18744	0	0	1.79676
Tni18G03160	Alpha actinin	9.35818	9.35697	9.26856	8.99666	9.12372	9.77143	9.18749
Tni18G04590	Tubulin-specific chaperone cofactor E-like protein	0	0	0	0	0	0	0
Tni19G00620	F-actin-capping protein subunit alpha	5.78055	5.87243	5.81939	5.99771	6.11619	5.96031	5.9659
Tni19G00860	Dim gamma-tubulin 3	1.22633	2.32086	2.49037	2.64134	2.54988	2.89969	3.39177
Tni19G01740	Dynein heavy chain 10, axonemal	0	0	0	0	0	0	0
Tni19G01750	Dynein heavy chain 10	0	0	0	0	0	0	0
Tni19G01760	Dynein heavy chain 10	0	0.824142	0.846183	0.610308	0	0	1.45833
Tni19G01960	Dynein heavy chain 7, axonemal	0.433223	0	0.453194	0.374466	0	0	0
Tni19G02160	Dynein intermediate chain	1.58143	1.68864	0	1.60332	0	0	3.63687
Tni19G02270	Gamma-tubulin complex component 4	0	0	0	0.589424	0.594483	0	1.00619
Tni19G02570	Actin-related protein 3	4.71354	4.70637	4.68394	4.87703	4.96008	4.52015	5.14618
Tni20G01070	Alpha actinin, isoform D	0	0	0	0	0	0	0
Tni20G02330	Actin-binding protein anillin	1.41363	2.55499	1.19367	2.36245	1.22945	0	1.38893
Tni20G02490	Myb-related transcription factor, partner of profilin	0	0	0	0	0	0	0
Tni20G03070	Dynein light chain roadblock-type 2	0	0	2.71944	0	0	0	0
Tni20G03090	Dynein light chain roadblock-type 1	4.06689	1.98221	2.24082	3.74337	0	0	4.4008
Tni20G03130	Dynein light chain roadblock-type 2	0	0	0	0	0	0	0
Tni20G03470	Actin-related protein 8	3.03397	3.02355	2.5891	3.05083	2.66828	1.83093	2.40233
Tni20G03660	Tubulin beta-1 chain	8.67653	9.0124	9.25608	9.29801	9.43568	9.04109	9.35802
Tni20G03670	Tubulin beta chain	0	4.20165	0	0	4.38135	8.82288	0
Tni21G02230	Dynein heavy chain	2.14259	4.04252	0	0	2.26804	0	4.16555
Tni21G02320	Tubulin polyglutamylase TTLL13	2.28957	0	0	0	0	0	2.50906
Tni21G02390	Myosin-IX, putative	1.34419	1.29161	1.38587	1.25098	1.70223	1.71127	3.27818
Tni21G02680	Actin-binding Rho-activating protein	4.58859	4.1868	3.62544	3.91372	3.71062	4.30829	3.54477
Tni21G02950	Tropomyosin 1	0	5.80431	0	0	0	0	5.75033
Tni21G02960	Tropomyosin 2	11.8916	12.0139	12.0196	11.7445	11.9133	12.1528	11.6581
Tni22G04400	Tubulin polyglutamylase TTLL5	2.56607	1.25631	1.47341	2.32524	0	0	2.79119
Tni22G05380	Kinesin-like protein	2.62616	2.79175	2.95618	3.0695	2.46803	3.43376	3.79346
Tni22G06020	Tubulin alpha chain	7.24167	3.60299	3.64	6.668	0.914493	0	7.24667
Tni23G00310	Tubulin alpha-1A chain	5.88899	6.29986	6.38265	6.54207	2.6587	0	5.02945
Tni23G00560	Tubulin folding cofactor B	4.36614	4.51444	4.6379	4.66497	4.72191	4.23161	4.90001
Tni23G03430	Lamin b receptor	3.11864	3.23983	3.51269	3.48231	3.82855	3.82642	3.78014
Tni23G04120	Kinesin-like protein	2.71971	2.89816	1.44956	2.93188	1.33816	3.32248	3.45855
Tni24G01580	Cofilin/actin-depolymerizing factor-like protein	3.26511	3.35537	0	3.32106	6.76726	3.22176	3.10561
Tni24G01740	Actin-related protein 2	3.73955	3.93959	4.11439	4.01011	4.32043	4.01468	4.42784
Tni24G01830	Tubulin-specific chaperone E	3.70951	3.87214	3.89831	3.87174	3.88919	3.6921	4.25028
Tni25G00510	Kinesin-like protein	0	0	0	0	1.19842	0	2.1071
Tni25G00520	Kinesin-like protein	0	0.674179	0.899569	0	1.61092	1.61894	1.60648
Tni25G00690	Tubulin polyglutamylase TTLL5	3.38064	2.94632	1.52463	2.95422	2.44492	0	3.14111
Tni25G01400	Myosin-I heavy chain	2.42025	1.51385	1.3753	2.00433	0.528957	0.325257	2.97846
Tni25G01410	Myosin, putative	0	0	0	0	0	0	0
Tni25G01890	Kinesin-like protein	3.75574	3.70833	2.00369	3.98697	0	3.91254	4.75788
Tni25G02280	Dynein heavy chain	0	0	0	0.725116	0	0	0
Tni25G03800	Kinesin-like protein	0	0	0	0	0	0	0
Tni25G04000	Tubulin--tyrosine ligase-like protein 12	3.8033	3.21154	2.98806	3.42459	2.53397	2.51222	2.71715
Tni26G00200	Dynein assembly factor 1, axonemal	1.69433	0	0	1.5473	0	0	3.6753
Tni26G00720	Dim gamma-tubulin 6	1.38631	1.617	1.39755	1.70764	1.66478	2.01979	2.22258
Tni26G01370	Dynein light chain roadblock-type	2.25927	2.06446	2.16057	3.32606	1.20556	1.12255	4.03469
Tni26G02010	Actin-binding LIM protein 1	4.71303	5.03483	4.76919	4.5474	4.46395	3.95881	4.72976
Tni26G02110	Myosin regulatory light chain 2	12.3006	12.5037	12.5827	12.3864	12.5097	12.8514	12.3217
Tni27G00100	Tubulin beta-2C chain	6.88438	4.24941	3.97879	6.41324	0.820316	0	6.55853
Tni27G00660	Filamin	7.30954	7.42987	7.47545	7.37989	7.23783	6.82886	5.5572
Tni27G00740	Tubulin alpha-1 chain	9.64727	10.0362	10.2664	10.3946	10.6316	10.1759	10.6755
Tni27G01870	Xin actin-binding repeat-containing protein 2	5.83198	5.97663	5.95744	6.18262	5.88687	5.86268	5.12309
Tni28G00550	Actin	14.0507	14.3128	14.3097	13.8798	14.1649	14.3612	13.7802
Tni29G00200	Tubulin beta chain	2.93007	3.07032	2.75866	2.56323	2.583	2.75248	1.77564
Tni29G00540	Dynein light chain 1, axonemal	0	0	0	0	0	0	0
Tni29G01620	Tubulin beta chain	4.19689	4.15495	4.22685	4.29165	3.89023	3.36379	3.86519
Tni30G01540	Dynein intermediate chain 2	3.29775	1.4836	1.57388	2.85197	0	0	3.14983
Tni30G02460	Actin, putative	3.50028	3.29102	3.48923	3.46535	3.71272	3.52539	3.70104
Tni30G02590	Kinesin-like protein	1.28553	2.7434	2.29455	2.13342	2.60426	2.52427	2.58951
Tni30G02820	Dynactin subunit 1	0	0	0	0	0	0	0
Tni30G02840	Dynactin subunit	1.00155	1.00529	0	2.10322	1.3545	2.23375	1.22395
Tni31G01020	Kinesin-like protein	1.552	1.68227	1.69666	1.86605	1.65318	1.46568	2.19726
Tni31G01770	Tau-tubulin kinase 1	2.49594	1.85479	0.917253	0	2.10601	1.86458	0

## Sheet: T.ni cytoskeleton Blood early
Table S2: Trichoplusia ni cytoskeleton genes mean expression level (Log2 RPKM) in hemolymph tissue at early time points post-infection with Trichoplusia ni ascovirus (TnAV).
Gene ID	Putative function	Control (0 h)	6 hpi	12 hpi	24 hpi	48 hpi
Tni00G00940	Myosin-J heavy chain	0.153306	0	0.443764	0	0.265539
Tni00G01050	Laminin subunit gamma-1	8.09141	8.48957	8.36691	8.29492	7.29406
Tni00G01080	Laminin subunit alpha	7.80341	8.28463	8.4664	7.91902	6.35142
Tni01G00050	Alpha-tubulin N-acetyltransferase	0	0	0	0	0
Tni01G00380	Actin	0	0	0	0	0
Tni01G00390	Actin I	0	0	0	0	0
Tni01G00970	Tubulin alpha-1 chain	0.0799354	0.178849	0.114552	0	0.139207
Tni01G01230	Dynein heavy chain 5, axonemal	0	0	0	0	0
Tni01G01270	Myb-related transcription factor, partner of profilin	0	0	0	0	0
Tni01G01450	Paramyosin	0	0	0	0	1.48303
Tni01G03960	Dynein heavy chain	0	0	0	0	0
Tni01G03980	Dynein heavy chain 6, axonemal	0	0	0	0	0
Tni01G03990	Dynein heavy chain 6	0	0	0	0	0
Tni02G00220	Actin-related protein 6	2.81631	3.02495	2.98133	3.07145	3.04341
Tni02G02180	Myosin-Va	1.72929	1.87289	0	0.742421	0.911447
Tni02G02480	Actin	3.62218	3.52799	3.65916	3.68414	3.43403
Tni03G00990	F-actin capping protein beta subunit	6.46913	6.24219	6.31916	6.45709	6.77133
Tni03G01400	Kinesin-like protein	0.803525	0	0	0	0.613067
Tni03G02550	Actin-related protein	3.03757	2.88678	1.37863	2.88671	2.67209
Tni03G03650	Actin related protein 2/3 complex subunit 2	6.79461	6.62881	6.41994	6.62042	6.91661
Tni03G03960	SWI/SNF-related matrix-associated actin-dependent regulator of chromatin subfamily A-like protein 1	2.89715	2.86853	0	2.99623	2.5335
Tni04G00020	Dynein intermediate chain 2, axonemal	0	0	0	0	0
Tni04G00030	Dynein intermediate chain 2, axonemal	0	0	0	0	0
Tni04G00350	Laminin subunit alpha-1	0	0	0	0	0
Tni04G00360	Laminin subunit alpha-1	1.26539	0	0	0	0
Tni04G00370	Laminin subunit alpha-1	1.14476	0	0	0	0
Tni04G00960	Cytoplasmic dynein 1 light intermediate chain 2	3.79076	4.15145	4.09013	3.80397	4.32023
Tni04G01430	Myosin	0	0	0	0	0
Tni04G01530	Tubulin monoglycylase TTLL3	0	0	0	0	0
Tni04G01610	Myosin-IB	0	0	0	0	0
Tni04G01780	Tubulin polyglutamylase complex subunit 2	0	0	0	0	0
Tni04G02820	Kinesin-associated protein	1.56579	0	0	0	0
Tni04G02990	Actin-related protein 2/3 complex subunit 5	6.28817	5.70441	5.92686	6.11199	6.26292
Tni04G04130	Profilin	10.1992	9.90458	10.0203	10.1674	10.5333
Tni04G05350	Dynein heavy chain 7, axonemal	0	0	0	0	0
Tni04G05410	Myosin-IB	0	0	0	0	0
Tni05G00790	Tubulin gamma chain	5.05992	5.01921	4.91838	5.12992	5.07896
Tni05G03020	Myosin-IB	0	0	0	0	0
Tni05G04700	Dynein heavy chain 8, axonemal	0	0	0	0	0
Tni05G04710	Dynein heavy chain	0	0	0	0	0
Tni05G05650	Dynein heavy chain protein	0	0	0	0	0
Tni05G05660	Kinesin-like protein	2.99725	0	1.73331	3.42326	3.73334
Tni05G05840	Kinesin-like protein	0.741845	0	0	0	0.612698
Tni05G06390	Kinesin-like protein	4.4344	4.07251	4.21117	3.70149	3.95786
Tni06G02800	Myosin light chain	0	0	0	0	4.07904
Tni06G02960	Axonemal dynein light chain	0	0	0	0	0
Tni06G03460	Myosin Ib, putative	0	0	0	0	1.0222
Tni06G03730	Myosin regulatory light chain 10	0	0	0	0	0
Tni06G04970	Nuclear lamin L1 alpha	0	0	0	0	0
Tni07G00040	Actin-related protein 10	5.12001	5.02792	5.0953	4.95922	5.17432
Tni07G00440	Src substrate cortactin	4.70763	0	0	4.36128	4.43914
Tni07G01020	Tubulin polyglutamylase TTLL4	3.91357	4.40715	4.13102	4.13487	3.88357
Tni07G01520	Dynein, light chain, Tctex-type 1	0	0	0	0	0
Tni07G02470	Dynein light chain Tctex-type 1	5.34983	5.06329	4.77171	5.32968	5.59562
Tni07G03800	Kinesin-like protein	5.10238	4.82286	5.13226	4.93509	4.76192
Tni07G04100	Alpha actinin, isoform G	0	0	0	1.61612	1.31554
Tni08G00140	Myosin-IA	1.46955	1.50579	1.81879	1.66543	4.14374
Tni08G00260	Myosin-9, putative	0.350008	0	0	0	3.30905
Tni08G00920	Dynactin subunit 5	4.61018	4.39386	4.18854	4.41347	4.53413
Tni08G01740	Dynein heavy chain	0	0	0	0	0
Tni08G04070	Dynactin subunit 2	5.0234	5.13302	2.39062	5.17757	5.24453
Tni08G04110	SWI/SNF-related matrix-associated actin-dependent regulator of chromatin subfamily A containing DEAD/H box 1	2.4344	2.57732	2.6397	2.37595	2.81214
Tni08G04200	Myosin-IB	2.53961	0	0	2.81768	0
Tni08G04220	Kinesin-like protein	0	0	0	0	0
Tni08G04820	Actin	3.34797	2.88376	3.3624	3.08366	3.99061
Tni09G00500	Dynactin subunit 6	3.49333	1.47923	3.30717	3.45251	3.75486
Tni09G00800	Myosin vi	3.70859	1.88396	0	3.68175	3.44068
Tni09G01630	Tubulin-specific chaperone D, putative	4.52194	4.59386	2.23446	4.61386	4.19655
Tni09G04250	Dynactin subunit 4	2.54893	2.57952	1.22453	2.54448	2.6106
Tni09G04270	Tubulin alpha-1 chain	4.5974	3.05326	0	0	5.31708
Tni09G04380	Cytoplasmic dynein 1 intermediate chain	4.86015	5.03779	5.08874	4.88051	4.86845
Tni10G00240	Myb-related transcription factor, partner of profilin	0	0	0	0	0
Tni10G00690	Myosin heavy chain	0	0	0	0	0
Tni10G00790	Myosin phosphatase Rho-interacting protein-like protein	2.53104	1.10745	1.03207	0	2.38906
Tni10G01200	Dynein intermediate chain 2	0.07199	0.0835223	0.039763	0.0237285	0.0386749
Tni10G02730	Kinesin-like protein	5.73023	2.85562	2.74771	2.79534	2.6696
Tni10G02830	Alpha actinin, isoform F	3.55178	3.48905	3.39297	3.49208	3.14562
Tni10G03290	Myosin heavy chain kinase D	0.740653	0	0	0	0
Tni10G03640	Kinesin-like protein	6.13046	6.18718	6.28809	6.14027	6.28175
Tni10G03740	Phosphatase and actin regulator 1	4.06086	3.89206	3.95603	3.53497	3.54642
Tni10G03760	Phosphatase and actin regulator 1	4.26622	4.07056	3.9375	3.86469	3.83844
Tni10G03960	Trafficking kinesin-binding protein 1	1.6193	4.06892	0	0	3.58893
Tni10G05580	Dynein light chain 4, axonemal	2.82034	2.79676	2.89365	2.33404	3.6403
Tni10G05820	Dynein assembly factor 3, axonemal	0	0	0	0	0.0492584
Tni11G03260	Dynein intermediate chain 2, axonemal	0	0	0	0	0
Tni11G03970	Myosin-M heavy chain	0.584608	0	0	0	0.249214
Tni11G03980	Contactin-associated protein-like 4 isoform 1	0	0	0	0	0
Tni11G04250	Myosin-I heavy chain	0	0	0	0	0
Tni11G04260	Myosin X, putative	0	0	0	0	0
Tni11G04540	Actin-related protein 2/3 complex, subunit 1	7.26476	6.99386	6.83623	7.18044	7.27946
Tni12G00530	Dynein heavy chain	0	0	0	0	0
Tni12G00550	Dynein heavy chain, putative	0	0	0	0	0
Tni12G01090	Myosin-9	4.74135	4.29711	4.53844	4.61573	4.39985
Tni12G02160	Kinesin-like protein	2.9693	2.84567	2.66705	3.03206	2.7274
Tni12G03140	Cytoplasmic dynein 2 light intermediate chain 1	0	0	0	0	0
Tni12G04600	Kinesin-like protein	0	0	0	0	0
Tni12G05170	Myosin light chain 1 protein	8.16355	8.08329	8.13152	8.18685	8.64223
Tni13G00910	Kinesin-like protein	3.54613	3.42427	3.87423	3.40621	2.77459
Tni13G01740	Cytoplasmic dynein 2 heavy chain 1	0.788331	0	0	0	0
Tni13G01750	Laminin subunit beta-1	8.56026	8.55062	8.34397	8.29468	6.9876
Tni13G01760	Dynein heavy chain	1.80757	1.06373	1.08735	0	0.7592
Tni13G01770	Dynein heavy chain, putative	1.2383	0	1.1231	0	0
Tni13G02090	SWI/SNF-related matrix-associated actin-dependent regulator of chromatin subfamily A member 5	5.62014	5.74056	5.66196	5.82764	5.6377
Tni13G02530	Gamma-tubulin complex component 2	3.81004	3.65927	0	3.71746	3.31224
Tni14G00220	Dynein heavy chain 1, axonemal	0	0	0	0.401707	1.59334
Tni14G00230	Dynein heavy chain	0	0	0	0	0
Tni14G01820	SWI/SNF-related matrix-associated actin-dependent regulator chromatin subfamily E member 1	0	0	0	0	0
Tni14G02110	Kinesin-like protein	0.426171	0.530868	0	0	0.771218
Tni15G02110	Dynein light chain 1, axonemal	0	0	0	0	0
Tni15G04160	Filamin-C isoform 3	0	0	0	0	0
Tni15G04290	Afadin-and alpha-actinin-binding protein	1.95323	1.03922	0.808855	2.02662	0.861312
Tni15G04310	Gamma-tubulin complex component	4.6258	4.81637	4.78397	4.64147	4.55831
Tni15G04320	Gamma-tubulin complex component 3	4.42163	4.27559	4.06434	4.26646	4.079
Tni15G06480	Tubulin beta chain	0	0	0	0	0
Tni15G06490	Tubulin beta 2C chain	0	0	0	0	0
Tni16G00180	Cytoplasmic dynein light chain 2	7.48794	7.59305	7.39116	7.57944	7.74323
Tni16G01210	Actin related protein 2/3 complex subunit 4	6.70517	6.64637	6.5203	6.75496	6.91703
Tni16G01380	Myosin-11	2.20506	1.01884	0.858608	1.8124	2.24297
Tni16G01390	Myosin-IB	0	0	0	0	0.884471
Tni16G02560	Myosin regulatory light chain	8.18287	7.58689	7.44196	7.55697	8.24741
Tni16G03640	Actin-related protein 2/3 complex subunit 3	6.30145	5.98861	5.9918	6.10427	6.52843
Tni16G03920	Kinesin-related protein 3	0	0	0	0	0
Tni16G04110	SWI/SNF-related matrix-associated actin-dependent regulator of chromatin subfamily B member	4.31904	4.37659	4.34693	4.34174	4.14271
Tni17G00440	Dynein heavy chain 3, axonemal	0	0	0	0	0
Tni17G00490	Myosin-9, putative	7.74083	7.22725	7.36354	6.89798	7.20815
Tni17G01170	Kinesin-like protein	0	0	0	0	0
Tni17G01770	Actin-5C	12.4564	12.1068	12.1101	11.7896	12.6385
Tni17G01780	Actin-5C	12.1863	11.9338	11.855	11.5409	12.4164
Tni17G03100	Dynein intermediate chain 2, axonemal	0	0	0	0.0332351	0.0417148
Tni17G03220	Axonemal dynein intermediate chain, putative	0	0	0	0	0
Tni17G03240	Tubulin-tyrosine ligase	0	0	0	0	0
Tni17G03250	Tubulin-tyrosine ligase	0	0	0	0	0
Tni17G03260	Tubulin-tyrosine ligase	0	0	0	0	0
Tni17G04780	Myosin 10A, isoform D	0.668165	0	0	0.649029	0.443488
Tni17G04800	Myosin-XV	0	0	0	0	0.345276
Tni17G04810	Myosin-XV	0.446086	0.494301	0.764701	0.425763	0
Tni17G04820	Unconventional myosin-XV	0	0	0	0	0
Tni17G04830	Myosin xv	0.75845	0	0	0	0
Tni18G00570	Kinesin light chain	5.04635	2.50088	2.32411	4.75405	5.43565
Tni18G01080	Tubulin polyglutamylase TTLL6	0	0	0	0	0
Tni18G02080	Gamma-tubulin complex component 6	2.25686	2.06017	0	2.27074	1.87607
Tni18G03160	Alpha actinin	5.82132	5.48539	5.47029	5.34799	5.93623
Tni18G04590	Tubulin-specific chaperone cofactor E-like protein	0	0	0	0	0
Tni19G00620	F-actin-capping protein subunit alpha	7.46897	7.54505	7.27715	7.30286	7.64154
Tni19G00860	Dim gamma-tubulin 3	3.48917	3.05486	3.282	3.46298	3.42302
Tni19G01740	Dynein heavy chain 10, axonemal	0	0	0	0	0
Tni19G01750	Dynein heavy chain 10	0	0	0	0	0
Tni19G01760	Dynein heavy chain 10	0	0	0	0	0
Tni19G01960	Dynein heavy chain 7, axonemal	0.122978	0	0	0	0
Tni19G02160	Dynein intermediate chain	0	0	0	0	0
Tni19G02270	Gamma-tubulin complex component 4	1.07706	0.980657	0.843859	1.90843	1.90502
Tni19G02570	Actin-related protein 3	6.5592	6.59419	6.44611	6.44687	6.98599
Tni20G01070	Alpha actinin, isoform D	0	0	0	0	0
Tni20G02330	Actin-binding protein anillin	3.98625	4.08758	4.39927	4.14503	3.57897
Tni20G02490	Myb-related transcription factor, partner of profilin	0	0	0	0	0
Tni20G03070	Dynein light chain roadblock-type 2	0	0	0	0	0
Tni20G03090	Dynein light chain roadblock-type 1	0	0	0	0	0
Tni20G03130	Dynein light chain roadblock-type 2	0	0	0	0	0
Tni20G03470	Actin-related protein 8	2.24202	2.43322	1.98431	2.23166	2.24484
Tni20G03660	Tubulin beta-1 chain	9.59283	9.70991	9.56183	9.43229	9.34727
Tni20G03670	Tubulin beta chain	10.1361	4.9596	4.9588	4.82425	10.0607
Tni21G02230	Dynein heavy chain	4.39942	4.74955	5.06896	2.18698	4.38887
Tni21G02320	Tubulin polyglutamylase TTLL13	0	0	0	0	0
Tni21G02390	Myosin-IX, putative	4.92299	4.83889	5.06114	4.74509	4.49036
Tni21G02680	Actin-binding Rho-activating protein	1.05243	0.599079	0.538559	0	2.11785
Tni21G02950	Tropomyosin 1	0	0	0	0	0
Tni21G02960	Tropomyosin 2	0	0	0	0	0
Tni22G04400	Tubulin polyglutamylase TTLL5	0	0	0	0	0
Tni22G05380	Kinesin-like protein	4.37463	4.2285	4.50536	4.48513	4.13769
Tni22G06020	Tubulin alpha chain	0	0	0	0	0
Tni23G00310	Tubulin alpha-1A chain	0	2.02604	1.80817	0	1.88038
Tni23G00560	Tubulin folding cofactor B	4.99107	4.58226	4.58036	5.01826	5.05437
Tni23G03430	Lamin b receptor	4.66523	4.38533	4.57747	4.55578	4.59512
Tni23G04120	Kinesin-like protein	4.21176	4.12108	4.37102	4.19671	3.79196
Tni24G01580	Cofilin/actin-depolymerizing factor-like protein	7.01909	3.37037	0	3.44372	0
Tni24G01740	Actin-related protein 2	6.11998	5.87749	6.09855	6.07843	6.4319
Tni24G01830	Tubulin-specific chaperone E	4.22974	4.32757	4.08221	4.16313	4.44581
Tni25G00510	Kinesin-like protein	1.19244	2.50284	1.37767	1.27031	1.41858
Tni25G00520	Kinesin-like protein	1.72843	1.84818	0	0.994339	1.07106
Tni25G00690	Tubulin polyglutamylase TTLL5	0.778596	1.11571	1.02275	2.1258	0.747071
Tni25G01400	Myosin-I heavy chain	4.46555	5.19224	5.06243	5.10792	4.09643
Tni25G01410	Myosin, putative	5.00291	2.71232	2.77836	2.65598	2.26664
Tni25G01890	Kinesin-like protein	4.93773	4.88493	5.18756	5.07632	5.02739
Tni25G02280	Dynein heavy chain	0	0	0	0	0
Tni25G03800	Kinesin-like protein	0	0	0	0	0
Tni25G04000	Tubulin--tyrosine ligase-like protein 12	3.15806	3.11352	3.15639	3.62082	3.35978
Tni26G00200	Dynein assembly factor 1, axonemal	0	0	0	0	0
Tni26G00720	Dim gamma-tubulin 6	2.83719	2.74407	2.50995	2.71255	2.50652
Tni26G01370	Dynein light chain roadblock-type	0.648967	0.691859	0.869576	0.828653	0.648935
Tni26G02010	Actin-binding LIM protein 1	2.7003	3.27614	3.51671	3.70462	3.82032
Tni26G02110	Myosin regulatory light chain 2	0	0	0	0.888851	5.07849
Tni27G00100	Tubulin beta-2C chain	0	0	0	0	0
Tni27G00660	Filamin	0	0	0	0	0
Tni27G00740	Tubulin alpha-1 chain	10.6659	10.6948	10.3672	10.1615	10.8228
Tni27G01870	Xin actin-binding repeat-containing protein 2	5.30505	4.49519	4.5531	4.06861	4.54583
Tni28G00550	Actin	4.16556	2.90146	2.96205	3.36271	6.83133
Tni29G00200	Tubulin beta chain	0	0	0	0	0
Tni29G00540	Dynein light chain 1, axonemal	0	0	0	0	0
Tni29G01620	Tubulin beta chain	4.45462	4.73707	4.74588	4.75567	4.43135
Tni30G01540	Dynein intermediate chain 2	0	0	0	0	0
Tni30G02460	Actin, putative	3.90618	3.76258	3.97606	3.92579	3.96145
Tni30G02590	Kinesin-like protein	2.25514	1.33064	1.29372	1.21482	1.25965
Tni30G02820	Dynactin subunit 1	0	0	0	1.28989	2.46573
Tni30G02840	Dynactin subunit	2.77031	2.78432	1.57997	1.40613	2.75768
Tni31G01020	Kinesin-like protein	3.29867	3.25135	3.33184	3.04029	2.94227
Tni31G01770	Tau-tubulin kinase 1	0	0	0	0	0

## Sheet: T.ni cytoskeleton somatic late
Table S3: Trichoplusia ni cytoskeleton genes mean expression level (Log2 RPKM) in somatic tissues (i.e. fat body, epidermis, tracheal matrix and alimentary canal) at late time points post-infection with Trichoplusia ni ascovirus (TnAV).
		mean RPKM					RPKM standard deviation
Gene ID	Putative function	Control (0 h)	7 dpi	14 dpi	21 dpi		Control	7 dpi	14 dpi	21 dpi
Tni00G00940	Myosin-J heavy chain	0.51087	0.253066	0.383825	0.463144		0.0624275	0.249073	0.346065	0.401482
Tni00G01050	Laminin subunit gamma-1	5.46372	4.59325	5.38673	4.79696		0.327997	0.237086	0.414489	0.252832
Tni00G01080	Laminin subunit alpha	5.39601	4.23193	4.88004	3.92375		0.592585	0.36267	0.460153	0.304801
Tni01G00050	Alpha-tubulin N-acetyltransferase	0	1.03515	0	0		0	1.79293	0	0
Tni01G00380	Actin	0	0	0	0		0	0	0	0
Tni01G00390	Actin I	0	0	0	0		0	0	0	0
Tni01G00970	Tubulin alpha-1 chain	1.83791	1.86249	5.28671	5.56664		3.01563	3.06801	0.971733	0.697981
Tni01G01230	Dynein heavy chain 5, axonemal	0	0	0	0		0	0	0	0
Tni01G01270	Myb-related transcription factor, partner of profilin	0	0	0	0		0	0	0	0
Tni01G01450	Paramyosin	7.22952	6.56683	5.47023	6.49643		0.281945	0.143768	0.726717	0.322904
Tni01G03960	Dynein heavy chain	0	0	0	0		0	0	0	0
Tni01G03980	Dynein heavy chain 6, axonemal	0.320207	0.507071	0.409874	0.941367		0.554615	0.878273	0.709922	0.816203
Tni01G03990	Dynein heavy chain 6	0	0	0	0.425948		0	0	0	0.737764
Tni02G00220	Actin-related protein 6	3.14851	2.65373	2.27034	2.4524		0.0948972	0.155923	0.347414	0.193002
Tni02G02180	Myosin-Va	2.25673	2.18404	0.786827	1.20028		0.13136	0.0992177	1.36282	1.04185
Tni02G02480	Actin	3.31963	2.94102	3.18927	1.94515		0.0511564	0.136723	0.117298	1.69023
Tni03G00990	F-actin capping protein beta subunit	6.03437	5.39403	5.38729	5.88169		0.0624634	0.170671	0.163482	0.143893
Tni03G01400	Kinesin-like protein	0	0	0	0		0	0	0	0
Tni03G02550	Actin-related protein	2.54626	2.18977	1.53915	1.74619		0.0796604	0.0955538	1.3354	1.51617
Tni03G03650	Actin related protein 2/3 complex subunit 2	6.03899	5.7546	5.89318	6.17766		0.112756	0.0729341	0.223586	0.169736
Tni03G03960	SWI/SNF-related matrix-associated actin-dependent regulator of chromatin subfamily A-like protein 1	2.54877	3.1306	3.11695	3.05672		0.187869	0.24191	0.34648	0.408545
Tni04G00020	Dynein intermediate chain 2, axonemal	0.743953	0	0.538047	0.989227		1.28856	0	0.931925	0.866111
Tni04G00030	Dynein intermediate chain 2, axonemal	0.54359	0.509212	0.992615	1.35312		0.941526	0.88198	0.869234	0.653975
Tni04G00350	Laminin subunit alpha-1	0	0	0	0		0	0	0	0
Tni04G00360	Laminin subunit alpha-1	0	0	0	0		0	0	0	0
Tni04G00370	Laminin subunit alpha-1	0.414285	0	0	0		0.717563	0	0	0
Tni04G00960	Cytoplasmic dynein 1 light intermediate chain 2	4.23885	3.75912	3.62139	3.95955		0.0612874	0.142702	0.168864	0.0949871
Tni04G01430	Myosin	0	0	0	0		0	0	0	0
Tni04G01530	Tubulin monoglycylase TTLL3	1.198	1.38681	4.32323	4.47903		2.075	2.40203	0.41025	0.483645
Tni04G01610	Myosin-IB	0	0	0	0		0	0	0	0
Tni04G01780	Tubulin polyglutamylase complex subunit 2	0.809659	1.21331	0.936339	3.56775		1.40237	2.10152	1.62179	0.807552
Tni04G02820	Kinesin-associated protein	3.52157	3.23957	3.61057	3.83955		0.147952	0.180038	0.113433	0.0842223
Tni04G02990	Actin-related protein 2/3 complex subunit 5	5.81603	5.11213	5.23229	5.68424		0.0327137	0.0717831	0.143615	0.239268
Tni04G04130	Profilin	9.33677	8.41436	8.69041	8.73619		0.152601	0.10334	0.104374	0.171994
Tni04G05350	Dynein heavy chain 7, axonemal	0	0	0	0.755377		0	0	0	1.30835
Tni04G05410	Myosin-IB	3.9248	4.21408	2.6641	0.980355		0.398187	0.166573	2.31503	1.69802
Tni05G00790	Tubulin gamma chain	3.89239	4.26164	4.05787	3.78368		0.210312	0.189298	0.179128	0.159396
Tni05G03020	Myosin-IB	0.6675	0	0	0		1.15614	0	0	0
Tni05G04700	Dynein heavy chain 8, axonemal	0	0	0.403934	0.629078		0	0	0.699634	0.611779
Tni05G04710	Dynein heavy chain	0	0	0	0		0	0	0	0
Tni05G05650	Dynein heavy chain protein	0	0	0	0		0	0	0	0
Tni05G05660	Kinesin-like protein	3.20868	3.30962	3.71777	2.64762		0.177651	0.137839	0.197956	2.31693
Tni05G05840	Kinesin-like protein	2.63351	2.19645	1.54088	1.18104		0.321273	0.272325	1.35458	1.02737
Tni05G06390	Kinesin-like protein	3.27311	2.65269	2.94031	3.23396		0.209412	0.39779	0.447946	0.120976
Tni06G02800	Myosin light chain	9.17058	8.49214	6.85308	6.99799		0.278065	0.22047	0.80646	0.48052
Tni06G02960	Axonemal dynein light chain	0.239699	0.501463	2.13343	2.20502		0.41517	0.868559	0.506082	0.288912
Tni06G03460	Myosin Ib, putative	0	0	0	0.357712		0	0	0	0.619576
Tni06G03730	Myosin regulatory light chain 10	1.0348	0	0	0		0.961447	0	0	0
Tni06G04970	Nuclear lamin L1 alpha	3.94717	2.60861	1.18837	3.12865		0.105774	0.664806	2.05831	0.245516
Tni07G00040	Actin-related protein 10	5.04865	5.03825	4.87576	5.06474		0.115781	0.206473	0.285356	0.194929
Tni07G00440	Src substrate cortactin	3.49904	3.15649	3.69313	3.56606		0.10249	0.0720416	0.253878	0.146713
Tni07G01020	Tubulin polyglutamylase TTLL4	3.82222	3.44814	4.16741	4.1863		0.122263	0.433891	0.406825	0.128232
Tni07G01520	Dynein, light chain, Tctex-type 1	1.21523	1.67305	4.49649	4.43268		2.10485	2.0003	0.597973	0.909262
Tni07G02470	Dynein light chain Tctex-type 1	5.36384	5.08447	5.45909	5.64291		0.0677908	0.0750911	0.0719101	0.261072
Tni07G03800	Kinesin-like protein	2.88056	1.28654	1.50732	1.28611		0.314629	1.12421	1.31135	1.11495
Tni07G04100	Alpha actinin, isoform G	2.5581	2.13042	1.86451	0		0.489151	0.455439	1.61891	0
Tni08G00140	Myosin-IA	4.67845	4.38051	4.01431	3.80348		0.123568	0.222262	0.0840325	0.10174
Tni08G00260	Myosin-9, putative	7.82773	6.73303	5.32297	6.17837		0.366288	0.153089	1.01354	0.308476
Tni08G00920	Dynactin subunit 5	4.81982	4.39614	4.35528	4.74046		0.105631	0.0826656	0.157961	0.267065
Tni08G01740	Dynein heavy chain	0	0	0	0		0	0	0	0
Tni08G04070	Dynactin subunit 2	5.12727	4.82032	3.22945	5.42787		0.0483271	0.158437	2.79872	0.323897
Tni08G04110	SWI/SNF-related matrix-associated actin-dependent regulator of chromatin subfamily A containing DEAD/H box 1	2.52416	2.21811	2.40241	2.55558		0.0731679	0.0971874	0.0264589	0.0954411
Tni08G04200	Myosin-IB	4.28908	5.60576	3.69798	1.36122		3.71465	0.150156	3.21107	2.3577
Tni08G04220	Kinesin-like protein	0	0	0	0		0	0	0	0
Tni08G04820	Actin	3.26871	2.29043	0.77782	1.29684		0.561272	0.351898	0.510829	0.413897
Tni09G00500	Dynactin subunit 6	3.28488	2.94209	1.92771	3.64721		0.0413586	0.134737	1.66988	0.199337
Tni09G00800	Myosin vi	6.30885	5.08121	5.23232	5.13904		0.181119	0.198412	0.0750769	0.0332482
Tni09G01630	Tubulin-specific chaperone D, putative	2.74506	2.68648	1.4689	3.12073		2.38287	2.3595	2.5442	2.70403
Tni09G04250	Dynactin subunit 4	2.87145	2.27994	1.55543	2.65317		0.120613	0.120631	1.35743	0.128393
Tni09G04270	Tubulin alpha-1 chain	4.27298	1.53704	3.2375	4.82045		0.635009	1.33149	0.885499	0.2016
Tni09G04380	Cytoplasmic dynein 1 intermediate chain	5.18443	4.70381	4.85491	5.09968		0.117256	0.0910471	0.105297	0.0713599
Tni10G00240	Myb-related transcription factor, partner of profilin	0	0	0	0		0	0	0	0
Tni10G00690	Myosin heavy chain	0	0	0	0.0583988		0	0	0	0.10115
Tni10G00790	Myosin phosphatase Rho-interacting protein-like protein	3.33086	2.98241	3.04755	2.80831		0.132173	0.167814	0.106041	0.11175
Tni10G01200	Dynein intermediate chain 2	0.699686	0.628733	1.95131	2.24183		1.01717	1.03603	0.658444	0.532691
Tni10G02730	Kinesin-like protein	3.72654	1.93065	2.01314	2.68967		0.315355	1.67738	1.7539	0.360846
Tni10G02830	Alpha actinin, isoform F	2.93428	2.66823	3.08993	3.66446		0.0314383	0.0761211	0.328338	0.081149
Tni10G03290	Myosin heavy chain kinase D	3.41135	1.69613	0.262581	0.977839		0.657239	0.323698	0.454804	0.866546
Tni10G03640	Kinesin-like protein	5.84311	5.60619	5.77246	6.11928		0.0399547	0.0317631	0.0931235	0.092031
Tni10G03740	Phosphatase and actin regulator 1	3.71624	3.24467	3.34185	3.71962		0.169308	0.444197	0.25909	0.258836
Tni10G03760	Phosphatase and actin regulator 1	4.16188	3.77726	4.24006	4.55323		0.301079	0.141627	0.168428	0.0912269
Tni10G03960	Trafficking kinesin-binding protein 1	4.49669	4.46718	4.45501	3.9234		0.146804	0.140114	0.0581282	0.204599
Tni10G05580	Dynein light chain 4, axonemal	2.0644	1.34568	1.90565	2.07583		0.407137	0.456523	0.400623	0.271866
Tni10G05820	Dynein assembly factor 3, axonemal	0.400005	0.379951	0.966119	1.09845		0.48214	0.587352	0.445008	0.468908
Tni11G03260	Dynein intermediate chain 2, axonemal	0	0	0	0		0	0	0	0
Tni11G03970	Myosin-M heavy chain	2.71064	0.435497	0.474437	1.95963		0.449314	0.754303	0.821748	0.182109
Tni11G03980	Contactin-associated protein-like 4 isoform 1	0	0	0	0		0	0	0	0
Tni11G04250	Myosin-I heavy chain	0	0	0	0		0	0	0	0
Tni11G04260	Myosin X, putative	0	0	0	0		0	0	0	0
Tni11G04540	Actin-related protein 2/3 complex, subunit 1	6.16228	6.11966	6.1651	6.38354		0.0205749	0.0392536	0.175056	0.279673
Tni12G00530	Dynein heavy chain	0	0	0	0.482126		0	0	0	0.835067
Tni12G00550	Dynein heavy chain, putative	0	0	0	0		0	0	0	0
Tni12G01090	Myosin-9	3.44762	1.90468	2.32599	1.95507		0.480712	1.65701	0.191587	0.403718
Tni12G02160	Kinesin-like protein	2.43259	2.43459	2.62111	2.7268		0.167186	0.11713	0.16575	0.0447952
Tni12G03140	Cytoplasmic dynein 2 light intermediate chain 1	0.607317	0.896015	2.19236	2.37208		1.0519	1.55194	0.836525	0.70982
Tni12G04600	Kinesin-like protein	0	0	0	0		0	0	0	0
Tni12G05170	Myosin light chain 1 protein	7.67102	7.73482	7.48019	8.05634		0.0304388	0.122494	0.252862	0.29388
Tni13G00910	Kinesin-like protein	2.65172	2.08254	0.848081	2.40895		0.110809	0.103393	1.46892	0.136002
Tni13G01740	Cytoplasmic dynein 2 heavy chain 1	0.570097	0	0	0.595494		0.987438	0	0	1.03143
Tni13G01750	Laminin subunit beta-1	5.82775	4.95306	5.69639	4.5103		0.226765	0.083843	0.623824	0.247729
Tni13G01760	Dynein heavy chain	0.475292	0	0.713092	0		0.823229	0	1.23511	0
Tni13G01770	Dynein heavy chain, putative	0	0	0	0		0	0	0	0
Tni13G02090	SWI/SNF-related matrix-associated actin-dependent regulator of chromatin subfamily A member 5	5.12598	4.77854	4.93303	5.09706		0.044668	0.0693561	0.0428246	0.199337
Tni13G02530	Gamma-tubulin complex component 2	2.41645	2.74871	3.21672	2.78672		0.224454	0.254406	0.146527	0.159567
Tni14G00220	Dynein heavy chain 1, axonemal	0.319459	0.8112	0	0.897218		0.553319	0.0598026	0	0.800074
Tni14G00230	Dynein heavy chain	0	0	0	0		0	0	0	0
Tni14G01820	SWI/SNF-related matrix-associated actin-dependent regulator chromatin subfamily E member 1	0	0	0	0		0	0	0	0
Tni14G02110	Kinesin-like protein	2.54594	2.56608	2.53309	2.00132		0.370462	0.0634111	0.334699	0.192758
Tni15G02110	Dynein light chain 1, axonemal	0.886873	0.895075	2.47044	2.65474		1.53611	1.55032	0.35581	0.857834
Tni15G04160	Filamin-C isoform 3	2.33402	0	0	3.43729		2.15163	0	0	0.467154
Tni15G04290	Afadin-and alpha-actinin-binding protein	1.64048	1.48871	1.82824	2.34926		0.0549671	0.212919	0.256172	0.502809
Tni15G04310	Gamma-tubulin complex component	3.53163	3.67047	3.90589	4.16679		0.508113	0.384928	0.371987	0.381621
Tni15G04320	Gamma-tubulin complex component 3	3.35213	3.51137	3.5714	3.69581		0.239113	0.493153	0.424739	0.57083
Tni15G06480	Tubulin beta chain	2.29953	2.45462	6.87136	7.18372		3.9829	4.25153	0.922931	1.00953
Tni15G06490	Tubulin beta 2C chain	0	1.50415	5.02259	5.94051		0	2.60526	0.928801	0.54312
Tni16G00180	Cytoplasmic dynein light chain 2	7.5333	7.30344	7.70617	7.56539		0.16686	0.399063	0.267514	0.325886
Tni16G01210	Actin related protein 2/3 complex subunit 4	5.45692	4.89589	4.96894	5.42457		0.0377059	0.0733293	0.349195	0.295049
Tni16G01380	Myosin-11	4.21542	0.882321	0	0.603872		0.520144	1.52822	0	1.04594
Tni16G01390	Myosin-IB	2.02699	0.391257	0.468409	0		0.26589	0.677677	0.811308	0
Tni16G02560	Myosin regulatory light chain	6.92501	6.72035	7.29367	7.69005		0.0966982	0.137619	0.207833	0.145129
Tni16G03640	Actin-related protein 2/3 complex subunit 3	5.41208	5.21495	5.26074	5.76895		0.106858	0.0954701	0.286537	0.270964
Tni16G03920	Kinesin-related protein 3	0	0	0	0		0	0	0	0
Tni16G04110	SWI/SNF-related matrix-associated actin-dependent regulator of chromatin subfamily B member	3.98233	3.6246	3.71234	3.40195		0.0927349	0.0787209	0.0838886	0.0833429
Tni17G00440	Dynein heavy chain 3, axonemal	0	0	0	0		0	0	0	0
Tni17G00490	Myosin-9, putative	5.4241	5.23004	5.59307	6.08859		0.167711	0.142296	0.301856	0.165195
Tni17G01170	Kinesin-like protein	0	0	0	0		0	0	0	0
Tni17G01770	Actin-5C	11.7318	10.5754	7.00838	10.8903		0.0539938	0.172572	6.07097	0.405634
Tni17G01780	Actin-5C	11.5119	10.351	10.2222	10.6888		0.0631049	0.201368	0.197632	0.381898
Tni17G03100	Dynein intermediate chain 2, axonemal	0.0272043	0.510345	1.88665	2.42438		0.0244179	0.853199	0.722852	0.293796
Tni17G03220	Axonemal dynein intermediate chain, putative	0.600419	0.296707	1.06599	0.821697		1.03996	0.513912	0.503189	0.496267
Tni17G03240	Tubulin-tyrosine ligase	0.356348	0.799316	2.70722	3.39599		0.617213	1.38446	0.689577	0.561966
Tni17G03250	Tubulin-tyrosine ligase	0.841384	1.08145	3.08006	3.18735		1.45732	1.87312	0.804134	0.869326
Tni17G03260	Tubulin-tyrosine ligase	0	0	0.0309675	0.0837735		0	0	0.0536372	0.0814506
Tni17G04780	Myosin 10A, isoform D	2.25574	0	0	0.48597		0.680629	0	0	0.841725
Tni17G04800	Myosin-XV	2.12893	0	0	0.479073		0.641053	0	0	0.829778
Tni17G04810	Myosin-XV	2.27885	0.212148	0.804805	0.441952		0.530745	0.367452	0.956224	0.510159
Tni17G04820	Unconventional myosin-XV	1.49261	0	0	0.415125		1.44121	0	0	0.719018
Tni17G04830	Myosin xv	3.21344	0.444829	0	0		0.663485	0.770466	0	0
Tni18G00570	Kinesin light chain	4.64848	4.39384	4.62346	5.00453		0.149375	0.0865753	0.100604	0.102039
Tni18G01080	Tubulin polyglutamylase TTLL6	0	0	0	0		0	0	0	0
Tni18G02080	Gamma-tubulin complex component 6	0.907265	1.34155	1.23335	1.64461		0.792816	0.12878	1.07013	0.171771
Tni18G03160	Alpha actinin	6.76647	5.89858	5.45953	5.71538		0.374878	0.105932	0.627894	0.240928
Tni18G04590	Tubulin-specific chaperone cofactor E-like protein	2.157	0	1.50694	2.76445		1.87816	0	2.6101	2.40258
Tni19G00620	F-actin-capping protein subunit alpha	6.43298	5.82814	5.71466	5.81159		0.097852	0.192048	0.276646	0.161372
Tni19G00860	Dim gamma-tubulin 3	2.35953	2.33056	0.988489	1.75663		0.299603	0.228024	0.896686	0.0757876
Tni19G01740	Dynein heavy chain 10, axonemal	0	0	0	0		0	0	0	0
Tni19G01750	Dynein heavy chain 10	0	0	0	0		0	0	0	0
Tni19G01760	Dynein heavy chain 10	0	0.319704	1.34289	1.31893		0	0.553743	1.19464	0.209529
Tni19G01960	Dynein heavy chain 7, axonemal	0.200375	0	0.951108	1.46461		0.34706	0	0.903707	0.268744
Tni19G02160	Dynein intermediate chain	0.808229	0.9643	0	2.20879		1.39989	1.67022	0	1.91751
Tni19G02270	Gamma-tubulin complex component 4	0.944446	0.442307	0.675613	1.46531		0.859794	0.766098	1.1702	1.28567
Tni19G02570	Actin-related protein 3	5.72053	4.81977	5.00641	5.49557		0.0646072	0.119877	0.277327	0.234714
Tni20G01070	Alpha actinin, isoform D	0	0	0	0		0	0	0	0
Tni20G02330	Actin-binding protein anillin	2.37568	2.05808	0.750794	2.76399		0.305273	0.191391	1.30041	0.126358
Tni20G02490	Myb-related transcription factor, partner of profilin	0	0	0	0		0	0	0	0
Tni20G03070	Dynein light chain roadblock-type 2	0	1.79277	1.92427	3.91714		0	3.10517	3.33293	3.39931
Tni20G03090	Dynein light chain roadblock-type 1	0.863063	1.65239	4.74898	5.44484		1.49487	2.86203	0.818009	0.938673
Tni20G03130	Dynein light chain roadblock-type 2	0	0	0	0		0	0	0	0
Tni20G03470	Actin-related protein 8	2.62381	1.40215	1.41014	1.3089		0.0963137	0.176359	0.0732642	0.0635708
Tni20G03660	Tubulin beta-1 chain	9.08903	8.61964	8.48295	9.0981		0.132817	0.213707	0.315698	0.29841
Tni20G03670	Tubulin beta chain	9.46624	8.8128	8.68488	8.9565		0.0988541	0.16036	0.237809	0.221713
Tni21G02230	Dynein heavy chain	4.1819	3.71504	0	4.02996		0.128779	0.158706	0	0.312289
Tni21G02320	Tubulin polyglutamylase TTLL13	1.2312	1.6533	4.48364	4.88015		2.13251	2.8636	1.01077	0.881348
Tni21G02390	Myosin-IX, putative	3.31018	3.42345	3.95356	3.99813		0.259507	0.168947	0.320688	0.243776
Tni21G02680	Actin-binding Rho-activating protein	1.3709	1.39685	1.42934	1.33251		0.209125	0.0387997	0.408359	1.2729
Tni21G02950	Tropomyosin 1	0	2.97864	0	0		0	5.15915	0	0
Tni21G02960	Tropomyosin 2	9.44696	8.70919	5.21496	8.01088		0.344936	0.106692	4.54569	0.35267
Tni22G04400	Tubulin polyglutamylase TTLL5	0.561465	0.333521	0.535874	0.581785		0.972485	0.577676	0.92816	1.00768
Tni22G05380	Kinesin-like protein	2.65521	2.21925	2.21268	1.91726		0.245854	0.256996	0.296129	0.294658
Tni22G06020	Tubulin alpha chain	1.90873	2.17987	6.21943	6.86766		3.30601	3.77564	1.14178	0.792188
Tni23G00310	Tubulin alpha-1A chain	1.95828	3.78906	5.19172	4.83068		3.39184	3.28156	0.202121	0.304359
Tni23G00560	Tubulin folding cofactor B	4.57797	4.45505	4.90742	5.17639		0.0565412	0.125488	0.135094	0.218545
Tni23G03430	Lamin b receptor	2.84884	2.18896	2.84588	2.86292		0.162882	0.103241	0.162631	0.273931
Tni23G04120	Kinesin-like protein	2.79708	2.11905	1.32442	1.24633		0.42072	0.205508	1.16571	1.08117
Tni24G01580	Cofilin/actin-depolymerizing factor-like protein	6.83116	4.08908	2.07826	4.33383		0.0629471	3.54331	3.59966	3.75949
Tni24G01740	Actin-related protein 2	5.09671	4.48452	4.86505	5.22225		0.0738612	0.100705	0.298508	0.078358
Tni24G01830	Tubulin-specific chaperone E	4.31757	4.16516	4.56535	5.01115		0.0753546	0.230515	0.257764	0.104946
Tni25G00510	Kinesin-like protein	1.82047	2.50402	0.933708	2.31204		1.58262	0.196729	1.61723	0.293892
Tni25G00520	Kinesin-like protein	1.54341	0.921916	1.45537	1.3772		0.251159	0.84661	1.31633	1.22968
Tni25G00690	Tubulin polyglutamylase TTLL5	2.32144	1.3278	1.08456	2.61259		0.27362	1.36318	1.87852	0.470638
Tni25G01400	Myosin-I heavy chain	1.3076	1.66769	2.41584	2.60178		0.710402	0.492614	0.708491	0.20629
Tni25G01410	Myosin, putative	0	0	2.33109	0.875466		0	0	2.02024	1.51635
Tni25G01890	Kinesin-like protein	3.46378	3.31034	1.20085	2.37032		0.287288	0.38474	2.07994	2.05276
Tni25G02280	Dynein heavy chain	0	0	0	0		0	0	0	0
Tni25G03800	Kinesin-like protein	0	0	0	0		0	0	0	0
Tni25G04000	Tubulin--tyrosine ligase-like protein 12	2.16841	1.32849	2.11956	2.50675		0.125212	0.39092	0.240791	0.177982
Tni26G00200	Dynein assembly factor 1, axonemal	0.789367	0	0	1.54653		1.36722	0	0	1.38795
Tni26G00720	Dim gamma-tubulin 6	1.9362	1.60297	2.24464	1.84378		0.281356	0.0849767	0.110982	0.17103
Tni26G01370	Dynein light chain roadblock-type	1.31149	1.9891	3.98802	4.42234		1.27899	1.96435	0.6373	0.821736
Tni26G02010	Actin-binding LIM protein 1	4.33709	5.26081	5.31885	5.28159		0.198919	0.153649	0.136397	0.142115
Tni26G02110	Myosin regulatory light chain 2	10.0374	9.24401	8.05615	8.59194		0.340566	0.0513176	0.719246	0.515245
Tni27G00100	Tubulin beta-2C chain	1.78801	2.00285	5.6547	6.21959		3.09692	3.46904	0.934631	0.831864
Tni27G00660	Filamin	3.04926	1.6847	0	0.966329		0.246982	0.325988	0	0.892356
Tni27G00740	Tubulin alpha-1 chain	10.686	9.88702	9.59267	10.1026		0.0975271	0.197043	0.211649	0.102209
Tni27G01870	Xin actin-binding repeat-containing protein 2	4.15715	3.09962	2.2728	4.33842		0.152212	0.0682799	1.97797	0.197112
Tni28G00550	Actin	11.4129	10.4694	8.26797	8.33917		0.349177	0.0887856	0.864223	0.447807
Tni29G00200	Tubulin beta chain	0.710758	0	0	0		0.638811	0	0	0
Tni29G00540	Dynein light chain 1, axonemal	0	0	0	0		0	0	0	0
Tni29G01620	Tubulin beta chain	5.63305	4.93007	4.68244	4.39336		0.217527	0.155156	0.260168	0.287319
Tni30G01540	Dynein intermediate chain 2	0.731624	0.676046	1.9407	2.16879		1.26721	1.17095	0.809576	0.6166
Tni30G02460	Actin, putative	3.77352	3.3879	3.74821	3.92588		0.156042	0.125191	0.254609	0.0212917
Tni30G02590	Kinesin-like protein	3.09525	2.43129	2.68089	3.32467		0.134831	0.101687	0.225597	0.0474043
Tni30G02820	Dynactin subunit 1	1.61685	2.44702	0	1.93291		1.4136	0.143684	0	1.67402
Tni30G02840	Dynactin subunit	2.9273	2.618	2.90195	2.96284		0.192565	0.189703	0.0974032	0.21593
Tni31G01020	Kinesin-like protein	1.54764	1.44607	1.36956	0.984868		0.209272	0.0318865	0.278053	0.0572564
Tni31G01770	Tau-tubulin kinase 1	1.20353	0.597179	0.474985	0.442951		1.07709	1.03434	0.822698	0.767213

## Sheet: T.ni cytoskeleton Blood late
Table S4: Trichoplusia ni cytoskeleton genes mean expression level (Log2 RPKM) in hemolymph tissue at late time points post-infection with Trichoplusia ni ascovirus (TnAV).
		mean RPKM					RPKM standard deviation
Gene ID	Putative function	Control (0 h)	7 dpi	14 dpi	21 dpi		Control (0 h)	7 dpi	14 dpi	21 dpi
Tni00G00940	Myosin-J heavy chain	0.316752	0.227508	0.167235	0.46174		0.274755	0.210345	0.289659	0.44426
Tni00G01050	Laminin subunit gamma-1	8.32482	6.66949	7.96993	6.20564		0.387692	0.694656	0.389626	0.494586
Tni00G01080	Laminin subunit alpha	8.40087	5.94572	6.99552	5.5548		0.587434	0.679229	0.276466	0.107161
Tni01G00050	Alpha-tubulin N-acetyltransferase	0	0	0	1.07523		0	0	0	1.86236
Tni01G00380	Actin	0	0	0	0		0	0	0	0
Tni01G00390	Actin I	0	0	0	0		0	0	0	0
Tni01G00970	Tubulin alpha-1 chain	0.143998	0.0194466	0.0481284	0.131291		0.0367791	0.0336825	0.0833608	0.101008
Tni01G01230	Dynein heavy chain 5, axonemal	0	0	0	0		0	0	0	0
Tni01G01270	Myb-related transcription factor, partner of profilin	0	0	0	0		0	0	0	0
Tni01G01450	Paramyosin	1.92558	0.409996	0.404722	4.50126		0.168755	0.710135	0.700998	2.57229
Tni01G03960	Dynein heavy chain	0	0	0	0		0	0	0	0
Tni01G03980	Dynein heavy chain 6, axonemal	0	0	0	0		0	0	0	0
Tni01G03990	Dynein heavy chain 6	0	0	0	0		0	0	0	0
Tni02G00220	Actin-related protein 6	3.01293	2.1437	2.22725	2.7943		0.477539	0.374643	0.151032	0.765409
Tni02G02180	Myosin-Va	1.68676	1.43985	1.64448	2.45131		0.326609	1.24939	1.42473	0.526253
Tni02G02480	Actin	3.6397	1.83958	1.92285	3.17735		0.0603026	1.59342	1.67431	0.728883
Tni03G00990	F-actin capping protein beta subunit	6.24622	5.1596	6.01833	6.21338		0.0845426	0.207565	0.335829	0.487517
Tni03G01400	Kinesin-like protein	0	0	0	0		0	0	0	0
Tni03G02550	Actin-related protein	3.11612	1.8081	1.432	2.47522		0.205171	0.188956	1.24779	0.540368
Tni03G03650	Actin related protein 2/3 complex subunit 2	6.40086	5.33921	6.11122	6.50886		0.138243	0.206799	0.351918	0.494124
Tni03G03960	SWI/SNF-related matrix-associated actin-dependent regulator of chromatin subfamily A-like protein 1	3.10337	0.82747	1.28006	2.14876		0.170425	1.43322	1.14623	1.96948
Tni04G00020	Dynein intermediate chain 2, axonemal	0	0	0	0		0	0	0	0
Tni04G00030	Dynein intermediate chain 2, axonemal	0	0	0	0		0	0	0	0
Tni04G00350	Laminin subunit alpha-1	0	0	0	0		0	0	0	0
Tni04G00360	Laminin subunit alpha-1	0.827568	0	0	0		1.43339	0	0	0
Tni04G00370	Laminin subunit alpha-1	0.92475	0	0	0		0.933688	0	0	0
Tni04G00960	Cytoplasmic dynein 1 light intermediate chain 2	3.51849	2.64518	3.41205	4.05839		0.163691	0.360991	0.364369	0.664242
Tni04G01430	Myosin	0	0	0	0		0	0	0	0
Tni04G01530	Tubulin monoglycylase TTLL3	1.22414	0	0	0		2.12027	0	0	0
Tni04G01610	Myosin-IB	0	0	0	0		0	0	0	0
Tni04G01780	Tubulin polyglutamylase complex subunit 2	0	0	0	0		0	0	0	0
Tni04G02820	Kinesin-associated protein	3.16627	0.788911	1.9887	3.3573		0.212837	1.36643	1.76016	0.631499
Tni04G02990	Actin-related protein 2/3 complex subunit 5	5.92602	5.1231	5.94736	6.01485		0.204601	0.299507	0.239175	0.472163
Tni04G04130	Profilin	10.113	8.83422	9.67162	9.66687		0.11133	0.228623	0.33658	0.403867
Tni04G05350	Dynein heavy chain 7, axonemal	0.170478	0	0	0		0.295277	0	0	0
Tni04G05410	Myosin-IB	1.39173	0	0	1.80058		1.29267	0	0	3.1187
Tni05G00790	Tubulin gamma chain	5.48641	4.06119	4.54713	4.64767		0.145779	0.238006	0.204586	0.743126
Tni05G03020	Myosin-IB	0	0	0	0		0	0	0	0
Tni05G04700	Dynein heavy chain 8, axonemal	0	0	0	0		0	0	0	0
Tni05G04710	Dynein heavy chain	0	0	0	0		0	0	0	0
Tni05G05650	Dynein heavy chain protein	0	0	0	0		0	0	0	0
Tni05G05660	Kinesin-like protein	2.98105	3.41464	2.67572	4.1036		0.41151	0.380433	2.3335	0.272667
Tni05G05840	Kinesin-like protein	1.11838	0	0	1.05036		0.984057	0	0	1.81928
Tni05G06390	Kinesin-like protein	4.47957	2.54848	2.99071	3.40285		0.210601	0.193098	0.244654	0.53705
Tni06G02800	Myosin light chain	0	0.509696	0.608158	6.99854		0	0.882819	1.05336	2.0015
Tni06G02960	Axonemal dynein light chain	0	0	0.212479	0		0	0	0.368024	0
Tni06G03460	Myosin Ib, putative	0.672886	0	0	0		1.16547	0	0	0
Tni06G03730	Myosin regulatory light chain 10	0	0	0	0		0	0	0	0
Tni06G04970	Nuclear lamin L1 alpha	0	0	0	1.00944		0	0	0	1.74841
Tni07G00040	Actin-related protein 10	5.30937	4.08824	5.05389	5.21162		0.0821909	0.344969	0.45063	1.01141
Tni07G00440	Src substrate cortactin	4.43799	1.08319	1.21409	2.60232		0.247041	1.87614	2.10286	2.26627
Tni07G01020	Tubulin polyglutamylase TTLL4	4.28154	3.02164	3.61864	3.74413		0.0821689	0.292881	0.2341	0.392175
Tni07G01520	Dynein, light chain, Tctex-type 1	0	0	0	0.595189		0	0	0	1.0309
Tni07G02470	Dynein light chain Tctex-type 1	5.05282	4.28037	4.8767	5.41257		0.246118	0.389145	0.27574	0.653047
Tni07G03800	Kinesin-like protein	4.99229	3.43767	3.79008	3.23578		0.134021	0.222976	0.0212395	0.280185
Tni07G04100	Alpha actinin, isoform G	2.9947	0.603058	1.43691	1.74166		0.528604	1.04453	1.26721	1.6415
Tni08G00140	Myosin-IA	2.91216	1.43996	1.65182	3.99901		0.313751	1.24923	1.43142	1.45537
Tni08G00260	Myosin-9, putative	0.636746	0	0.294802	3.78761		0.573444	0	0.510613	3.30305
Tni08G00920	Dynactin subunit 5	4.41918	4.33208	5.16723	5.13072		0.277921	0.442894	0.522509	0.494577
Tni08G01740	Dynein heavy chain	0	0	0	0		0	0	0	0
Tni08G04070	Dynactin subunit 2	4.80701	4.38608	3.27954	5.50548		0.114965	0.156327	2.8452	0.471397
Tni08G04110	SWI/SNF-related matrix-associated actin-dependent regulator of chromatin subfamily A containing DEAD/H box 1	2.31807	1.08638	1.29673	2.73805		0.237782	0.944126	1.12536	0.437581
Tni08G04200	Myosin-IB	1.89153	0	1.72069	2.24101		3.27622	0	2.98032	3.88155
Tni08G04220	Kinesin-like protein	0	0	0	0		0	0	0	0
Tni08G04820	Actin	0.948515	0.425583	0.966184	1.50593		0.0267418	0.121393	0.179407	1.08165
Tni09G00500	Dynactin subunit 6	1.90189	2.49274	3.28179	3.53418		1.66417	0.303072	0.266232	0.523828
Tni09G00800	Myosin vi	3.66306	2.52679	3.16214	4.31775		0.28072	0.191134	0.054711	1.73561
Tni09G01630	Tubulin-specific chaperone D, putative	3.07698	2.2872	2.53159	3.97932		2.67493	1.98078	2.20701	0.576724
Tni09G04250	Dynactin subunit 4	2.53471	1.637	2.10334	2.65948		0.0196331	0.223387	0.381816	0.587908
Tni09G04270	Tubulin alpha-1 chain	0.647407	1.66558	1.57295	2.80732		1.12134	1.52018	1.43222	2.6515
Tni09G04380	Cytoplasmic dynein 1 intermediate chain	4.73275	3.83004	4.48276	4.99254		0.172511	0.335435	0.345523	0.775307
Tni10G00240	Myb-related transcription factor, partner of profilin	0	0	0	0		0	0	0	0
Tni10G00690	Myosin heavy chain	0	0	0	0		0	0	0	0
Tni10G00790	Myosin phosphatase Rho-interacting protein-like protein	2.62155	0	1.00143	2.01696		0.503593	0	0.870789	2.004
Tni10G01200	Dynein intermediate chain 2	0.102769	0.0695664	0.137799	0.0612683		0.055632	0.0632467	0.123291	0.0181505
Tni10G02730	Kinesin-like protein	5.67086	4.00438	2.72943	4.03211		0.217053	0.149236	2.37616	0.0504797
Tni10G02830	Alpha actinin, isoform F	3.23517	2.46952	2.92044	3.44377		0.177657	0.341677	0.159651	0.359132
Tni10G03290	Myosin heavy chain kinase D	0	0	0	0.913533		0	0	0	1.58229
Tni10G03640	Kinesin-like protein	5.94078	5.01065	5.64717	6.18458		0.244502	0.213168	0.310883	0.598011
Tni10G03740	Phosphatase and actin regulator 1	4.04802	2.73327	2.30748	4.17239		0.239966	0.0862674	2.02211	0.412623
Tni10G03760	Phosphatase and actin regulator 1	4.44458	1.88558	2.2433	4.52934		0.353939	1.63347	1.98338	0.351299
Tni10G03960	Trafficking kinesin-binding protein 1	3.72658	2.7877	1.89751	3.92175		0.341857	0.292146	1.6659	1.50285
Tni10G05580	Dynein light chain 4, axonemal	2.92876	2.91516	4.08025	2.4279		0.107221	0.673683	0.355763	0.683996
Tni10G05820	Dynein assembly factor 3, axonemal	0.00131247	0.0449759	0.036286	0.103329		0.00227326	0.0779006	0.0628492	0.0550992
Tni11G03260	Dynein intermediate chain 2, axonemal	0	0	0	0		0	0	0	0
Tni11G03970	Myosin-M heavy chain	0	0	0	0.670506		0	0	0	1.16135
Tni11G03980	Contactin-associated protein-like 4 isoform 1	0	0	0	0		0	0	0	0
Tni11G04250	Myosin-I heavy chain	0	0	0	0		0	0	0	0
Tni11G04260	Myosin X, putative	0	0	0	0		0	0	0	0
Tni11G04540	Actin-related protein 2/3 complex, subunit 1	6.86879	5.9259	4.32773	6.88008		0.0196378	0.2807	3.75858	0.449448
Tni12G00530	Dynein heavy chain	0	0	0	0		0	0	0	0
Tni12G00550	Dynein heavy chain, putative	0	0	0	0.0893547		0	0	0	0.154767
Tni12G01090	Myosin-9	5.18868	3.37237	3.70304	3.05649		0.334857	0.337851	0.267633	0.501844
Tni12G02160	Kinesin-like protein	2.96705	2.07583	1.49486	2.71407		0.0663148	0.139515	1.30093	0.552058
Tni12G03140	Cytoplasmic dynein 2 light intermediate chain 1	0	0	0.0864814	0		0	0	0.14979	0
Tni12G04600	Kinesin-like protein	0	0	0	0		0	0	0	0
Tni12G05170	Myosin light chain 1 protein	7.95665	7.3373	8.13278	8.33536		0.107112	0.277094	0.548654	0.581082
Tni13G00910	Kinesin-like protein	3.55286	1.47619	1.62175	2.7997		0.0125696	1.27846	1.40898	0.199581
Tni13G01740	Cytoplasmic dynein 2 heavy chain 1	0.51267	0	0	0		0.887971	0	0	0
Tni13G01750	Laminin subunit beta-1	8.4551	6.34332	7.06666	5.9252		0.124514	0.559974	0.281252	0.0663555
Tni13G01760	Dynein heavy chain	1.1252	0.77429	0.768701	0.53189		1.94891	1.34111	1.33143	0.92126
Tni13G01770	Dynein heavy chain, putative	0.749337	0.593413	0	0		1.29789	1.02782	0	0
Tni13G02090	SWI/SNF-related matrix-associated actin-dependent regulator of chromatin subfamily A member 5	5.51527	4.24806	4.57367	5.30664		0.158241	0.331565	0.164433	0.567
Tni13G02530	Gamma-tubulin complex component 2	3.70995	0.894662	1.99059	3.11146		0.180447	1.5496	1.72406	0.340095
Tni14G00220	Dynein heavy chain 1, axonemal	0.214857	0.226556	0.302837	0.427221		0.372143	0.392407	0.524529	0.739968
Tni14G00230	Dynein heavy chain	0	0	0	0		0	0	0	0
Tni14G01820	SWI/SNF-related matrix-associated actin-dependent regulator chromatin subfamily E member 1	0	0	0	1.44035		0	0	0	2.49476
Tni14G02110	Kinesin-like protein	0.261678	0.483725	0.839072	1.74245		0.45324	0.837836	0.779089	1.76497
Tni15G02110	Dynein light chain 1, axonemal	0	0	0	0		0	0	0	0
Tni15G04160	Filamin-C isoform 3	0	0	0	0		0	0	0	0
Tni15G04290	Afadin-and alpha-actinin-binding protein	1.57892	1.04542	1.32262	2.32238		0.110299	0.286553	1.15151	0.26295
Tni15G04310	Gamma-tubulin complex component	5.14547	3.32088	3.66314	3.68707		0.187575	0.0436509	0.236672	0.707566
Tni15G04320	Gamma-tubulin complex component 3	4.73527	3.02875	3.23643	3.56578		0.058975	0.339708	0.0703043	0.752965
Tni15G06480	Tubulin beta chain	0	0	0	0		0	0	0	0
Tni15G06490	Tubulin beta 2C chain	0	0	0	0		0	0	0	0
Tni16G00180	Cytoplasmic dynein light chain 2	7.20118	6.21409	6.8145	7.21038		0.154913	0.339333	0.324145	0.88772
Tni16G01210	Actin related protein 2/3 complex subunit 4	5.7485	5.29177	6.35232	6.19449		0.366724	0.412285	0.305029	0.555367
Tni16G01380	Myosin-11	1.80966	0.951194	0.190308	0.816703		1.59271	0.8357	0.329622	0.796193
Tni16G01390	Myosin-IB	0.753124	0	0	0.644114		1.30445	0	0	1.11564
Tni16G02560	Myosin regulatory light chain	7.74381	6.63425	7.78384	7.69854		0.136943	0.387931	0.504181	0.441227
Tni16G03640	Actin-related protein 2/3 complex subunit 3	6.05911	5.27989	6.06599	6.19318		0.0575297	0.369163	0.358943	0.403847
Tni16G03920	Kinesin-related protein 3	0	0	0	0		0	0	0	0
Tni16G04110	SWI/SNF-related matrix-associated actin-dependent regulator of chromatin subfamily B member	4.42904	3.19092	2.21098	3.87057		0.0995911	0.145582	1.91547	0.773182
Tni17G00440	Dynein heavy chain 3, axonemal	0	0	0	0		0	0	0	0
Tni17G00490	Myosin-9, putative	7.44187	5.10132	5.87815	6.35706		0.471197	0.0487929	0.220098	0.587806
Tni17G01170	Kinesin-like protein	0	0	0	0		0	0	0	0
Tni17G01770	Actin-5C	12.5549	6.96921	7.44538	11.6744		0.421693	6.03623	6.45518	0.589037
Tni17G01780	Actin-5C	12.4312	10.2994	11.2391	11.5258		0.392125	0.208727	0.369443	0.585603
Tni17G03100	Dynein intermediate chain 2, axonemal	0.0347164	0.0355758	0.048862	0.0826209		0.0441146	0.0312147	0.0643084	0.0242807
Tni17G03220	Axonemal dynein intermediate chain, putative	0	0.0182771	0.0498517	0.0398726		0	0.0316568	0.0461845	0.0690613
Tni17G03240	Tubulin-tyrosine ligase	0	0	0.0129008	0		0	0	0.0223448	0
Tni17G03250	Tubulin-tyrosine ligase	0	0	0	0		0	0	0	0
Tni17G03260	Tubulin-tyrosine ligase	0	0	0.0364112	0		0	0	0.0392214	0
Tni17G04780	Myosin 10A, isoform D	0.51849	0	0	0.230874		0.455169	0	0	0.399885
Tni17G04800	Myosin-XV	0.249643	0	0.197541	0		0.432394	0	0.342151	0
Tni17G04810	Myosin-XV	0.278452	0	0	0.366114		0.482294	0	0	0.634128
Tni17G04820	Unconventional myosin-XV	0.235525	0	0	0		0.407941	0	0	0
Tni17G04830	Myosin xv	0.33591	0	0	1.26122		0.581813	0	0	1.10318
Tni18G00570	Kinesin light chain	5.22242	3.84672	2.98437	5.02172		0.226602	0.118734	2.59719	0.562974
Tni18G01080	Tubulin polyglutamylase TTLL6	0	0	0	0		0	0	0	0
Tni18G02080	Gamma-tubulin complex component 6	2.30003	0.453846	1.04509	1.92143		0.0486784	0.786085	0.914755	0.1785
Tni18G03160	Alpha actinin	5.91926	4.83129	5.52153	5.94697		0.327473	0.385197	0.299718	0.753905
Tni18G04590	Tubulin-specific chaperone cofactor E-like protein	0.904599	0	0	0		1.56681	0	0	0
Tni19G00620	F-actin-capping protein subunit alpha	7.21881	5.96203	6.7609	6.75867		0.0602336	0.368627	0.589909	0.328475
Tni19G00860	Dim gamma-tubulin 3	3.72731	2.06379	1.46181	2.42607		0.278748	0.122336	1.27047	0.920223
Tni19G01740	Dynein heavy chain 10, axonemal	0	0	0	0		0	0	0	0
Tni19G01750	Dynein heavy chain 10	0	0	0	0		0	0	0	0
Tni19G01760	Dynein heavy chain 10	0.0350457	0	0	0.519075		0.0607009	0	0	0.899064
Tni19G01960	Dynein heavy chain 7, axonemal	0.0708434	0	0.135649	0		0.122704	0	0.123843	0
Tni19G02160	Dynein intermediate chain	0	0	0	0		0	0	0	0
Tni19G02270	Gamma-tubulin complex component 4	1.56445	0.678049	0.62105	0.679087		1.35578	0.592625	1.07569	1.17621
Tni19G02570	Actin-related protein 3	5.87879	5.12987	6.00219	6.1941		0.0319771	0.239464	0.424558	0.513075
Tni20G01070	Alpha actinin, isoform D	0	0	0	0		0	0	0	0
Tni20G02330	Actin-binding protein anillin	4.3006	1.77984	2.16007	3.36582		0.143275	1.5416	1.87181	0.402938
Tni20G02490	Myb-related transcription factor, partner of profilin	0	0	0	0		0	0	0	0
Tni20G03070	Dynein light chain roadblock-type 2	1.68887	1.61428	3.87811	3.9632		2.9252	2.79601	3.36818	3.45115
Tni20G03090	Dynein light chain roadblock-type 1	0	0	0	0		0	0	0	0
Tni20G03130	Dynein light chain roadblock-type 2	0	0	0	0		0	0	0	0
Tni20G03470	Actin-related protein 8	2.16424	1.00722	1.18527	1.71614		0.217662	0.182807	0.432866	0.341961
Tni20G03660	Tubulin beta-1 chain	10.0736	7.70056	8.17217	8.54092		0.213171	0.2755	0.293989	1.26924
Tni20G03670	Tubulin beta chain	10.9328	8.57082	9.2343	9.32936		0.376267	0.154672	0.29724	0.736541
Tni21G02230	Dynein heavy chain	2.73518	1.10526	2.82914	3.09348		2.3919	1.91437	2.45464	2.6835
Tni21G02320	Tubulin polyglutamylase TTLL13	0.26828	0	0	0		0.464674	0	0	0
Tni21G02390	Myosin-IX, putative	4.71941	3.68731	4.45441	4.35978		0.252199	0.463913	0.0986072	0.434788
Tni21G02680	Actin-binding Rho-activating protein	0.640421	0	0.114301	2.65406		0.533027	0	0.197974	1.29226
Tni21G02950	Tropomyosin 1	0	0	0	3.32519		0	0	0	5.75939
Tni21G02960	Tropomyosin 2	0.727831	0	2.22045	8.01637		1.26064	0	1.98584	1.39967
Tni22G04400	Tubulin polyglutamylase TTLL5	0	0	0	0		0	0	0	0
Tni22G05380	Kinesin-like protein	4.26229	2.78555	3.03311	3.01623		0.182013	0.21509	0.17358	0.177564
Tni22G06020	Tubulin alpha chain	0	0	0	0		0	0	0	0
Tni23G00310	Tubulin alpha-1A chain	1.46081	0	0	0		2.5302	0	0	0
Tni23G00560	Tubulin folding cofactor B	4.44607	3.8984	4.86439	4.97056		0.0133495	0.398523	0.466118	0.612196
Tni23G03430	Lamin b receptor	4.29037	2.89153	3.37488	3.2874		0.0480627	0.0586216	0.311614	0.447246
Tni23G04120	Kinesin-like protein	4.55758	2.78436	1.78974	2.71825		0.244456	0.134247	1.56516	0.332476
Tni24G01580	Cofilin/actin-depolymerizing factor-like protein	6.79243	1.94868	2.08704	4.43266		0.083899	3.37521	3.61486	3.86443
Tni24G01740	Actin-related protein 2	5.50801	4.68427	5.64377	5.55493		0.121373	0.307403	0.450464	0.376725
Tni24G01830	Tubulin-specific chaperone E	4.61493	3.59602	4.19314	4.34557		0.0489858	0.20891	0.471182	0.719569
Tni25G00510	Kinesin-like protein	1.82784	1.14009	1.56894	1.8702		1.67773	0.987577	1.3613	1.7791
Tni25G00520	Kinesin-like protein	1.65217	0	0.483323	0.816792		0.379544	0	0.83714	1.41473
Tni25G00690	Tubulin polyglutamylase TTLL5	1.67583	0	0.804941	1.09074		0.0618793	0	0.703319	0.996046
Tni25G01400	Myosin-I heavy chain	5.29582	3.4621	4.19449	2.75641		0.790462	0.163633	0.564419	0.649626
Tni25G01410	Myosin, putative	5.37932	3.5233	2.65855	2.41698		0.68371	0.15569	2.30314	2.11694
Tni25G01890	Kinesin-like protein	5.10056	3.57681	3.83131	3.84581		0.214577	0.208855	0.230754	0.296965
Tni25G02280	Dynein heavy chain	0	0	0	0		0	0	0	0
Tni25G03800	Kinesin-like protein	0	0	0	0		0	0	0	0
Tni25G04000	Tubulin--tyrosine ligase-like protein 12	1.98515	1.96028	2.81231	2.79179		0.138422	0.0836546	0.336606	0.976885
Tni26G00200	Dynein assembly factor 1, axonemal	0	0	0	0		0	0	0	0
Tni26G00720	Dim gamma-tubulin 6	3.08146	1.93473	2.30936	2.22912		0.141184	0.186465	0.207309	0.220622
Tni26G01370	Dynein light chain roadblock-type	0.998186	0.680743	1.38941	0.725281		0.0633815	0.70235	0.997844	0.510921
Tni26G02010	Actin-binding LIM protein 1	2.64693	3.25584	3.26803	4.15363		0.230756	0.320127	0.315368	1.92951
Tni26G02110	Myosin regulatory light chain 2	1.62847	2.87153	2.25619	8.75757		1.44212	0.489229	1.96999	1.27814
Tni27G00100	Tubulin beta-2C chain	0	0	0	0.0343288		0	0	0	0.0594593
Tni27G00660	Filamin	0	0	0	0.745894		0	0	0	1.29193
Tni27G00740	Tubulin alpha-1 chain	10.9284	9.28122	9.85239	10.3153		0.158263	0.185274	0.387836	0.872524
Tni27G01870	Xin actin-binding repeat-containing protein 2	5.03934	0.850175	2.07594	4.04985		0.399811	1.47255	1.83152	1.13167
Tni28G00550	Actin	4.18617	3.85257	3.38673	7.14515		0.455222	0.306852	0.215408	3.69529
Tni29G00200	Tubulin beta chain	0	0	0	0		0	0	0	0
Tni29G00540	Dynein light chain 1, axonemal	0	0	0	0		0	0	0	0
Tni29G01620	Tubulin beta chain	3.66378	3.46198	4.03722	4.80934		0.0247618	0.122826	0.123447	1.04614
Tni30G01540	Dynein intermediate chain 2	0.0176863	0	0	0		0.0306336	0	0	0
Tni30G02460	Actin, putative	3.64424	3.09548	3.69837	3.92056		0.0285042	0.375134	0.403498	0.612522
Tni30G02590	Kinesin-like protein	2.22482	0.533453	1.59022	2.69887		0.235198	0.923968	1.41264	0.629074
Tni30G02820	Dynactin subunit 1	1.67335	0	1.60246	1.16909		1.49319	0	1.4052	2.02493
Tni30G02840	Dynactin subunit	2.71334	2.36839	2.01683	3.16751		0.451906	0.160563	1.76956	0.610773
Tni31G01020	Kinesin-like protein	3.1698	2.12721	2.47257	2.12886		0.129707	0.098227	0.237356	0.175477
Tni31G01770	Tau-tubulin kinase 1	0	0	0	0		0	0	0	0

## Sheet: T.ni Mitochondria somatic early
Table S5: Trichoplusia ni mitochondrial genes mean expression level (Log2 RPKM) in somatic tissues (i.e. fat body, epidermis and tracheal matrix) at early time points post-infection with Trichoplusia ni ascovirus (TnAV). The T. ni mitochondrion genome is available through GenBank accession number MK714850.1.
Gene	Control 6 h and 12 h	6 hpi	12 hpi	Control 24 h	24 hpi	Control 48 h	48 hpi
12SrRNA	3.74171	4.07131	3.87925	3.67854	3.6979	4.08015	4.41944
16SrRNA	9.04539	9.36431	9.51377	9.9392	9.54158	10.0507	10.0609
ATP6	10.6858	10.6988	11.0342	10.9931	10.6622	11.0368	10.3503
ATP8	2.36666	2.38616	2.91851	3.95987	3.08491	2.93968	2.77267
COX1	11.4452	11.3085	11.6351	11.8987	11.6718	12.0939	11.8427
COX2	10.6047	10.4999	10.9234	11.0851	10.8917	11.3395	11.0327
COX3	11.2177	11.2279	11.4902	11.4402	11.4697	11.9438	11.6391
CYTB	10.002	9.93914	10.3282	10.7879	10.3584	10.7079	10.206
ND1	9.39191	9.13079	9.46913	9.69649	9.16449	9.28581	9.21391
ND2	2.59708	2.87977	2.76654	2.70912	2.80045	2.79999	2.96992
ND3	7.70478	7.61234	7.89679	8.15279	7.84996	8.0237	8.18042
ND4	7.93173	7.55076	8.01513	8.22149	7.93688	8.06869	7.89903
ND5	6.65811	6.38265	6.80481	7.03801	6.74634	6.76912	6.77296
ND6	2.42494	2.14278	2.56495	2.81127	2.49985	2.63983	2.47153
NDL4	1.50375	2.0153	2.07454	2.17664	1.86747	1.6524	2.03293
trgene-GAT	0	0	0	0	0	0	0
trnA-TGC	5.56328	5.52467	6.37615	5.6654	6.07444	6.78545	6.92514
trnC-GCA	0.877175	0	0	0	0.610925	0.608631	0.951103
trnD-GTC	0	0	0	0	0	0	0
trnE-TTC	0	0	0	0	0	0	0
trnF-GAA	1.80388	0.850772	1.73691	1.29705	1.90731	2.40303	2.56879
trnG-TCC	7.54034	7.64519	7.9615	7.58547	7.95599	8.5407	8.26603
trnH-GTG	2.77739	3.24069	4.01471	3.63957	3.58613	3.85973	3.65199
trnK-CTT	5.68811	6.36078	6.447	5.81399	6.13686	7.0173	6.79035
trnL-TAA	6.19733	5.99922	6.30334	6.29498	6.533	7.44287	7.01181
trnL-TAG	5.11628	5.91553	6.16157	5.8608	6.04689	7.12004	7.02856
trnM-CAT	0	0	0	0	0	0	0
trnN-GTT	0	0	0	0	0	0	0.515656
trnP-TGG	0	0	0	0	0	0	0
trnQ-TTG	0	0	0.565945	0.41827	1.15121	0	0
trnR-TCG	0	0	0	0	0	1.07466	0.972669
trnS-GCT	0	0	0	0	0	0	0
trnS-TGA	5.48534	5.79663	6.06065	5.5447	6.13788	6.69814	6.07567
trnT-TGT	1.1977	0	0.917197	1.35778	0.914924	0.714248	0.711948
trnV-TAC	0.892864	0	0	0	1.22371	0.721298	0
trnW-TCA	0.862091	0.532827	0	0.576086	0.598702	0	1.39031
trnY-GTA	3.56849	2.51218	1.54299	2.37254	2.40532	3.45242	3.02643

## Sheet: T.ni Mitochondria Blood early
Table S6: Trichoplusia ni mitochondrial genes mean expression level (Log2 RPKM) in hemolymph tissue at early time points post-infection with Trichoplusia ni ascovirus (TnAV). The T. ni mitochondrion genome is available through GenBank accession number MK714850.1.
Gene	Control (0 h)	6 hpi	12 hpi	24 hpi	48 hpi
12SrRNA	3.13365	2.47746	4.16398	3.67099	4.54875
16SrRNA	8.15769	7.42876	9.22254	8.22786	10.2076
ATP6	10.5082	8.76084	9.02808	9.63332	10.9005
ATP8	2.4679	1.62134	2.94937	3.5629	3.59185
COX1	11.3457	9.45929	10.3567	9.73904	11.7274
COX2	10.5046	8.76943	9.45191	8.65622	10.6607
COX3	11.2135	9.46977	10.1335	9.75774	11.6679
CYTB	9.59548	8.0495	9.12658	7.99005	9.92847
ND1	8.75186	6.39049	7.58417	7.15169	8.80469
ND2	2.11602	1.70396	3.18262	2.57977	4.02454
ND3	7.50542	5.46163	7.1114	6.19714	8.31981
ND4	7.43366	5.48083	6.77087	6.11074	7.67575
ND5	6.33824	4.37877	5.85206	5.14313	7.26117
ND6	1.64626	0.650803	1.85801	1.61379	2.78141
NDL4	1.53601	0.680807	2.58798	1.67591	2.89777
trgene-GAT	0	0	0.770631	0	0
trnA-TGC	5.04227	3.53206	6.60895	5.36176	6.78896
trnC-GCA	1.18439	0	0	0	0.288723
trnD-GTC	0.575972	0	0	0	0
trnE-TTC	0	0	0	0	0
trnF-GAA	0.603815	0.955158	3.14204	1.78965	3.20436
trnG-TCC	7.36566	5.46929	7.81135	7.41243	9.0312
trnH-GTG	3.08252	1.36153	2.17521	3.66213	4.60541
trnK-CTT	5.1942	4.15617	7.79121	6.20617	7.57915
trnL-TAA	6.36028	5.0591	6.65102	5.97341	7.42878
trnL-TAG	4.48084	3.63384	8.01293	6.49842	8.15284
trnM-CAT	0	0	0	0	0
trnN-GTT	0	0	0	0	0
trnP-TGG	0	0	1.13466	0	0.288723
trnQ-TTG	0	0	1.46756	0	0.274997
trnR-TCG	0.209837	0	0	0.556391	0
trnS-GCT	0	0	0	0	0
trnS-TGA	4.8229	2.94518	6.63401	4.87555	6.54086
trnT-TGT	1.32759	0	1.09765	0.564639	0.621117
trnV-TAC	0	0	0	0	1.63576
trnW-TCA	0.199047	0	0	0	0.880355
trnY-GTA	2.57799	0.638267	1.15231	0.556391	3.96289

## Sheet: T.ni Mitochondria somatic late
Table S7: Trichoplusia ni mitochondrial genes mean expression level (Log2 RPKM) in somatic tissues (i.e. fat body, epidermis, tracheal matrix and alimentary canal) at late time points post-infection with Trichoplusia ni ascovirus (TnAV). The T. ni mitochondrion genome is available through GenBank accession number MK714850.1.
	mean RPKM					RPKM standard deviation
Gene	Control (0 h)	7 dpi	14 dpi	21 dpi		Control (0 h)	7 dpi	14 dpi	21 dpi
12SrRNA	6.47314	6.4135	7.13135	7.73673		0.19947	0.587832	0.286133	0.308163
16SrRNA	14.0162	13.4008	13.4438	12.9542		0.0100336	0.265471	0.436949	0.305457
ATP6	12.0344	11.3448	11.0966	10.3192		0.165428	0.139895	0.400087	0.199559
ATP8	7.6794	6.41514	6.06755	5.90535		0.236933	0.459226	0.744649	0.433732
COX1	12.8928	12.3681	12.3134	11.7055		0.0308581	0.0444976	0.322905	0.227243
COX2	12.1354	11.7211	11.675	11.1124		0.0395585	0.144258	0.361321	0.364476
COX3	12.53	12.1685	12.1256	11.5015		0.0565949	0.0746431	0.357737	0.255256
CYTB	11.8711	10.9948	10.878	10.3185		0.0515774	0.132826	0.331835	0.226643
ND1	10.5848	10.3096	10.1104	9.20282		0.0689774	0.118003	0.436968	0.033543
ND2	5.85167	4.82454	4.92163	4.49682		0.155578	0.188873	0.401931	0.138761
ND3	9.5401	8.82653	8.47961	7.953		0.0421483	0.112081	0.436744	0.383061
ND4	9.63838	9.51083	9.52705	8.5843		0.0973548	0.348474	0.500182	0.0439792
ND5	8.6983	8.64472	8.48261	7.44073		0.0872867	0.127368	0.466105	0.125292
ND6	6.03289	5.02869	4.9083	4.53867		0.162999	0.385998	0.61453	0.314709
NDL4	6.04178	5.11059	4.79048	4.84868		0.193647	0.389569	0.865437	0.658766
trgene-GAT	0	0.232504	0.402235	0.373401		0	0.402709	0.696692	0.64675
trnA-TGC	8.33065	7.53826	7.89692	7.22051		0.119306	0.218218	0.86968	0.149549
trnC-GCA	2.21398	2.58102	3.80983	4.14299		0.704597	0.526767	0.31166	0.429667
trnD-GTC	3.90761	3.3602	2.95844	2.87417		0.271327	0.466959	0.0767575	0.866766
trnE-TTC	1.88362	1.68005	3.94338	1.57884		0.719975	0.178438	3.19942	0.891846
trnF-GAA	5.58822	5.07049	5.32156	4.52083		0.0714763	0.388672	0.813316	1.52964
trnG-TCC	10.2797	9.44761	9.98168	9.45244		0.068791	0.310728	0.416623	0.324225
trnH-GTG	7.43144	6.95772	7.86014	6.63978		0.185282	0.263284	0.62916	0.618702
trnK-CTT	10.5509	9.52998	9.92152	9.14439		0.113071	0.343469	0.403133	0.492007
trnL-TAA	9.79397	9.07857	9.48566	8.87917		0.0112776	0.167242	0.54492	0.363977
trnL-TAG	13.0958	11.8307	11.8254	11.3324		0.0967882	0.45949	0.556278	0.635954
trnM-CAT	0	0	0.39815	0.230152		0	0	0.689616	0.398635
trnN-GTT	2.4252	1.91717	4.21896	2.10738		0.626476	0.910993	2.95979	0.997957
trnP-TGG	1.01717	1.42521	1.0458	0.575467		0.459757	0.518231	0.975353	0.583914
trnQ-TTG	2.1337	2.60215	4.41849	3.2567		0.367329	0.73498	0.385333	1.13396
trnR-TCG	3.39233	2.44896	4.74002	3.08976		0.696196	0.863953	2.65115	0.969494
trnS-GCT	2.18217	1.43681	3.79291	1.8384		0.372831	1.24626	3.31907	0.778859
trnS-TGA	10.2034	8.82966	9.30496	8.77068		0.0324466	0.430975	0.46076	0.363943
trnT-TGT	2.05291	0.997644	2.00024	1.49256		0.301643	0.159165	1.09987	1.13903
trnV-TAC	3.02042	3.34496	4.623	3.92808		0.258287	0.247869	0.738774	0.263522
trnW-TCA	6.68207	5.30242	5.72495	5.07935		0.290127	0.463995	0.404123	0.944064
trnY-GTA	4.89553	4.97359	5.42419	5.49486		0.427448	0.422633	0.11872	0.0926576

## Sheet: T.ni Mitochondria Blood late
Table S8: Trichoplusia ni mitochondrial genes mean expression level (Log2 RPKM) in hemolymph tissue at late time points post-infection with Trichoplusia ni ascovirus (TnAV). The T. ni mitochondrion genome is available through GenBank accession number MK714850.1.
	mean RPKM					RPKM standard deviation
Gene	Control (0 h)	7 dpi	14 dpi	21 dpi		Control (0 h)	7 dpi	14 dpi	21 dpi
12SrRNA	4.59368	5.76648	6.08701	6.78529		0.164031	0.0967776	0.366521	0.377483
16SrRNA	12.7847	12.3897	11.9423	12.4933		0.65185	0.250415	0.333577	1.55141
ATP6	10.6138	10.4654	9.69917	10.8102		0.410019	0.244155	0.171157	1.4168
ATP8	3.80222	4.21505	4.01159	5.43438		1.33777	0.802528	0.259037	1.3525
COX1	12.0569	10.9307	10.3035	11.6821		0.168102	0.34884	0.244193	1.53983
COX2	11.0265	10.1563	9.72113	10.8199		0.307524	0.294702	0.471934	1.69485
COX3	11.5222	10.6864	10.0702	11.2433		0.187572	0.387029	0.348178	1.71081
CYTB	10.6118	9.2414	8.96221	10.3236		0.292517	0.467491	0.315658	1.56608
ND1	9.58649	8.55	8.23922	9.35216		0.217461	0.350963	0.428356	1.7795
ND2	3.40439	3.49663	3.70623	3.98876		0.503144	0.00916763	1.14424	1.45867
ND3	7.72633	7.62861	7.04126	8.14921		0.81258	0.226869	0.163978	1.49137
ND4	8.40883	7.30581	7.19568	8.3555		0.406879	0.419938	0.596808	1.98416
ND5	7.60687	6.96883	6.20052	7.45734		0.285549	0.363401	0.428406	1.89748
ND6	4.11725	3.94163	3.99337	4.27772		0.464049	0.0577311	0.826228	1.24226
NDL4	2.5418	3.90389	4.09842	4.33754		1.11505	0.272277	0.41093	1.18313
trgene-GAT	0.389007	0	2.72478	1.28636		0.403004	0	1.24449	0.250437
trnA-TGC	7.41847	6.79374	6.82549	6.90571		0.368962	0.259944	1.2374	1.30047
trnC-GCA	2.23734	4.21771	7.08526	5.88609		0.641756	1.21534	0.540525	1.52796
trnD-GTC	2.93771	1.95795	1.63064	3.51631		0.500543	0.161114	1.44919	1.2232
trnE-TTC	1.51113	2.31648	1.8317	2.83749		0.761669	0.698463	1.58686	0.210179
trnF-GAA	4.24532	4.61827	3.45857	3.32138		0.141689	0.369184	0.0814185	2.18802
trnG-TCC	9.181	8.31604	7.63961	8.1559		0.395701	0.225066	0.660582	1.78548
trnH-GTG	6.21237	5.63877	5.7064	6.13679		0.446516	0.335132	0.796909	1.69301
trnK-CTT	8.26176	7.91399	6.9795	8.22039		0.265599	0.570614	0.265403	1.94689
trnL-TAA	9.06857	7.51197	7.18989	8.11531		0.538766	0.447995	0.616977	1.77182
trnL-TAG	11.3727	11.4841	10.4356	10.9875		0.499269	0.410764	0.581267	1.28364
trnM-CAT	0.384332	0	1.5535	0.362656		0.3984	0	1.71169	0.628139
trnN-GTT	1.73551	3.94674	4.56809	4.07531		0.867305	1.55367	1.925	0.377362
trnP-TGG	0.16171	1.01987	4.38432	3.01444		0.28009	1.09421	0.230989	0.998379
trnQ-TTG	1.61353	5.86553	8.68235	6.98802		0.67667	1.44359	0.470517	2.40913
trnR-TCG	2.32409	4.453	5.40239	4.65267		0.959494	1.49177	1.96909	0.532142
trnS-GCT	1.77543	3.11443	3.10339	3.28599		0.849947	0.725236	1.4731	0.189357
trnS-TGA	7.40135	7.10772	6.58363	7.72081		0.336535	0.342362	0.144903	1.52797
trnT-TGT	1.5982	2.51995	4.40464	3.15314		0.36866	0.544825	0.413583	1.18828
trnV-TAC	1.36637	6.33507	7.76949	6.78183		0.607175	0.664708	0.999176	2.23559
trnW-TCA	2.79037	3.66126	3.95348	4.77128		0.823384	0.675367	0.998876	1.40813
trnY-GTA	4.47952	6.30365	8.54709	7.67489		0.236867	0.988616	0.567641	1.30459

## Sheet: S. frugiperda somatic late
Table S9: Spodoptera frugiperda mitochondrial genes mean expression level (Log2 RPKM) in somatic tissues (i.e. fat body, epidermis, tracheal matrix and ailmentary canal) at late time points post-infection with Spodoptera frugiperda ascovirus-1a (SfAV-1a). The S. frugiperda mitochondrion genome is available through GenBank accession number KM362176.
	mean RPKM					RPKM standard deviation
Gene	Control (0 h)	7 dpi	14 dpi	21 dpi		Control (0 h)	7 dpi	14 dpi	21 dpi
12S-ribosomal-RNA	4.77238	4.11428	3.57405	5.38732		0.696376	0.393761	0.0796572	1.36223
16S-ribosomal-RNA	11.519	10.4851	10.0614	11.1136		0.668624	0.209583	0.100786	0.189006
ATP6	11.2612	9.81357	10.0749	10.9352		0.878021	0.282353	0.328266	0.506935
ATP8	5.81191	4.54329	4.9502	7.22043		0.991682	0.468902	0.452183	0.459197
COI	13.1303	11.4929	11.5101	11.8001		0.467701	0.175488	0.0834618	0.266507
COII	11.7892	10.3093	10.1152	10.8128		0.488265	0.277727	0.219994	0.471967
COIII	10.9923	9.54735	9.51724	10.1519		0.594803	0.0786403	0.124115	0.399511
CYTB	10.6638	8.74862	9.2131	10.0943		0.945595	0.171564	0.365432	0.400399
Dloop	0.422747	0.336296	0.0806984	0.323252		0.0110635	0.312736	0.139774	0.376488
ND1	9.46606	8.05543	7.93884	8.64081		0.498216	0.400052	0.147609	0.347783
ND2	5.88794	4.26889	4.08734	5.76487		0.712198	0.316878	0.338949	0.253344
ND3	9.83054	8.42066	8.28177	9.73848		0.797842	0.331223	0.238478	0.488358
ND4	8.08002	5.75145	6.25496	7.38155		1.04738	0.362489	0.572475	0.4026
ND4L	7.35582	6.26525	6.10666	7.71909		0.293339	0.48229	0.128853	0.486696
ND5	8.44182	6.8481	6.67116	7.14087		0.409208	0.333345	0.264128	0.255294
ND6	4.15866	2.72331	2.66808	4.19456		0.42029	0.451492	0.336736	0.408216
tRNA-Ala	7.79787	5.73427	5.97197	7.9941		1.32258	0.578366	0.691957	0.609408
tRNA-Arg	3.03679	2.57813	1.64911	3.35119		1.93448	0.647748	0.141404	0.66144
tRNA-Asn	2.66989	1.85096	1.43879	2.30744		1.67252	1.07835	0.364127	0.28509
tRNA-Asp	3.52065	2.29578	2.49706	2.9299		1.2077	0.835278	0.256499	0.8705
tRNA-Cys	1.64507	1.44992	2.71719	3.12412		0.399016	1.45634	0.523127	0.515447
tRNA-Gln	3.59042	2.60777	3.63173	4.21104		0.549406	0.419556	0.608149	0.297389
tRNA-Glu	2.82977	1.99424	1.43719	2.38829		1.72759	1.12244	0.242546	0.268685
tRNA-Gly	8.14456	5.79751	6.16403	9.77331		2.0477	0.243962	1.43387	0.590639
tRNA-His	5.65976	4.25823	4.29211	6.10145		1.09237	0.477368	0.305625	0.482093
tRNA-Ile	0.729274	0	0.317079	0.94367		0.715314	0	0.549197	0.0680223
tRNA-Leu-1	6.92311	5.4712	6.48882	7.45677		1.05675	0.207032	0.609692	0.501818
tRNA-Leu-2	1.79379	1.68448	2.25089	3.30623		0.82149	1.05447	0.342534	1.04602
tRNA-Lys	5.33891	4.2133	4.63914	5.08303		0.345901	0.174534	0.0586749	0.563865
tRNA-Met	0.462852	0	0	0		0.801684	0	0	0
tRNA-Phe	2.77889	1.94843	1.39609	2.42258		1.71054	1.10876	0.238246	0.290994
tRNA-Pro	2.47223	1.78317	2.46163	2.91474		1.47534	0.809356	0.577252	0.472722
tRNA-Ser-1	2.74643	1.9193	1.50248	2.38827		1.69944	1.09986	0.373791	0.289282
tRNA-Ser-2	6.34167	3.68432	4.35422	8.73667		2.4829	0.366396	1.97892	0.615259
tRNA-Thr	2.44457	1.78317	2.52622	3.06522		1.47171	0.809356	0.650656	0.865105
tRNA-Trp	4.11476	1.53851	1.21033	5.2024		1.77269	1.34257	1.05003	0.465968
tRNA-Tyr	2.44048	2.83162	5.05395	5.12597		0.852997	0.918804	0.330794	0.127472
tRNA-Val	0.41748	0.940755	2.55246	2.85461		0.723096	0.95057	0.714045	1.70584

## Sheet: S. frugiperda Blood late
Table S10: Spodoptera frugiperda mitochondrial genes mean expression level (Log2 RPKM) in hemolymph tissue at late time points post-infection with Spodoptera frugiperda ascovirus-1a (SfAV-1a). The S. frugiperda mitochondrion genome is available through GenBank accession number KM362176.
	mean RPKM					RPKM standard deviation
Gene	Control (0 h)	7 dpi	14 dpi	21 dpi		Control (0 h)	7 dpi	14 dpi	21 dpi
12S-ribosomal-RNA	4.49174	7.04945	6.06259	4.00206		0.50076	0.2004	0.873675	0.517617
16S-ribosomal-RNA	10.4149	11.2783	10.3745	10.1762		0.215607	0.087864	0.102634	0.725742
ATP6	10.7729	9.7672	9.12233	10.0989		0.223961	0.571797	0.324366	0.208693
ATP8	6.38359	5.62139	4.97951	5.0704		0.133332	1.10519	1.07362	0.66413
COI	12.6531	11.3804	10.2237	11.2133		0.157464	0.657111	0.2178	0.375168
COII	11.0462	9.63669	8.70535	9.80681		0.230678	0.596318	0.280215	0.213806
COIII	10.6738	9.47769	8.19346	9.26629		0.18521	0.596787	0.222489	0.238647
CYTB	10.532	9.48759	8.44407	9.39527		0.147159	0.638156	0.21544	0.232466
Dloop	0.35534	0.593629	0.351186	0.611292		0.307766	0.354317	0.327181	0.917151
ND1	9.1965	8.12826	6.99505	7.82771		0.332549	0.661508	0.264088	0.280779
ND2	6.39608	5.14638	3.99271	4.48602		0.435303	0.613847	0.358017	0.205213
ND3	9.61073	8.62059	7.44815	8.44785		0.296089	0.589827	0.243838	0.0877116
ND4	8.12895	7.3677	6.11142	6.66788		0.328017	0.472572	0.382168	0.381153
ND4L	7.38691	6.44535	5.33004	5.62823		0.600026	0.120024	0.609673	0.347621
ND5	7.82532	6.88391	5.89576	6.5475		0.469571	0.22791	0.282333	0.220091
ND6	4.13396	3.36267	3.10634	2.74005		0.537048	0.55193	0.448897	0.133106
tRNA-Ala	8.89668	7.90245	6.6499	7.19025		0.577616	0.973517	0.710503	0.617448
tRNA-Arg	3.66332	4.60273	3.9587	3.09711		0.296618	2.61054	2.36308	1.65033
tRNA-Asn	3.14373	4.10492	3.17052	2.65103		0.339998	2.82805	2.83216	1.32568
tRNA-Asp	3.36767	4.47478	4.44775	2.84437		0.134878	2.70053	1.91793	0.567991
tRNA-Cys	1.40512	5.27034	6.36764	3.1907		0.810305	0.988003	0.677032	0.892512
tRNA-Gln	2.68094	6.30303	7.5932	4.5847		0.597525	0.963658	0.484932	1.15561
tRNA-Glu	3.30891	4.12835	3.70462	2.24504		0.309344	2.98502	2.62529	0.65417
tRNA-Gly	10.3821	9.14924	7.60377	8.40987		0.515111	0.557636	0.451589	0.0753031
tRNA-His	5.92234	5.21751	4.23669	4.87844		0.671469	0.515696	0.279176	0.678327
tRNA-Ile	0.482975	1.90672	0.470718	0.501103		0.836537	0.505309	0.815308	0.867936
tRNA-Leu-1	6.31446	6.68726	6.58592	6.55383		0.415707	1.3395	0.710532	1.22638
tRNA-Leu-2	2.02154	3.34085	3.12906	1.08562		0.396969	0.377008	0.210476	1.06976
tRNA-Lys	4.28327	5.05737	5.33197	4.69714		0.269574	2.30895	1.22127	0.597398
tRNA-Met	0.211023	0.659894	0	0.48696		0.365502	0.571924	0	0.843439
tRNA-Phe	3.25273	3.96128	3.78257	2.32995		0.238324	3.0727	2.44372	0.756971
tRNA-Pro	2.34086	5.1671	6.02583	3.5185		0.369339	1.26779	0.597161	0.47749
tRNA-Ser-1	3.16248	4.12056	3.61402	2.68147		0.307912	2.89751	2.6082	1.26458
tRNA-Ser-2	8.68629	7.72773	6.49513	7.09533		0.48022	0.440801	0.278703	0.0626208
tRNA-Thr	2.34086	5.05794	5.92298	3.85359		0.369339	1.33257	0.672095	0.267179
tRNA-Trp	5.36424	4.15745	3.52901	3.32805		0.315769	0.356531	0.577348	1.76
tRNA-Tyr	2.06052	6.51596	7.58834	4.66985		0.868421	0.815506	0.671423	0.543321
tRNA-Val	0.412181	5.03848	6.34014	3.71231		0.713919	0.825703	0.568891	0.312579
